# Supplementary material for: N′-[4-(Dimethyl­amino)­benzyl­idene]furan-2-carbohydrazide
Source: Acta Crystallogr Sect E Struct Rep Online. 2010 Sep 30;66(Pt 10):o2696. doi: 10.1107/S1600536810037244 (PMC2983222; doi:10.1107/S1600536810037244)
Supplement: Supplementary file 2 [file e-66-o2696-Isup2.hkl]

# 
# h,k,l, Fc-squared, Fo-squared, sigma(Fo-squared) and status flag 
# 
data_I
_shelx_title ' y in P2(1)                  New: Pbca' 
_shelx_refln_list_code          4 
_shelx_F_calc_maximum      311.72 
_exptl_crystal_F_000      1087.77 
_reflns_d_resolution_high  0.8331 
 
loop_ 
 _symmetry_equiv_pos_as_xyz 
 'x, y, z' 
 '-x+1/2, -y, z+1/2' 
 'x+1/2, -y+1/2, -z' 
 '-x, y+1/2, -z+1/2' 
 '-x, -y, -z' 
 'x-1/2, y, -z-1/2' 
 '-x-1/2, y-1/2, z' 
 'x, -y-1/2, z-1/2' 
 
_cell_length_a    10.8660 
_cell_length_b     7.9654 
_cell_length_c    30.6200 
_cell_angle_alpha  90.000 
_cell_angle_beta   90.000 
_cell_angle_gamma  90.000 
 
_shelx_F_squared_multiplier     1.000 
 
loop_ 
 _refln_index_h 
 _refln_index_k 
 _refln_index_l 
 _refln_F_squared_calc 
 _refln_F_squared_meas 
 _refln_F_squared_sigma 
 _refln_observed_status 
   2   0   0    10948.29     9825.44    634.62 o 
   4   0   0       23.52       20.57     18.07 o 
   6   0   0      172.24      153.49     51.78 o 
   8   0   0      459.60      469.21     88.77 o 
  10   0   0      231.12      202.58     94.54 o 
  12   0   0       68.44       27.00     54.59 o 
   2   1   0     7619.76     6529.15    363.67 o 
   4   1   0      863.60     1001.76    141.82 o 
   6   1   0      417.09      415.62     32.01 o 
   8   1   0        6.98       -0.15     29.84 o 
  10   1   0      789.38      984.00    114.89 o 
  12   1   0        0.41        0.98     22.59 o 
   0   2   0    97167.91    90998.49 229353.05 o 
   2   2   0     1736.73     1671.62     99.12 o 
   4   2   0        1.56        9.35     12.32 o 
   6   2   0      345.70      352.14     31.34 o 
   8   2   0      924.64      948.60     56.97 o 
  10   2   0      528.93      696.07     67.14 o 
  12   2   0        4.20       -7.64     24.80 o 
   2   3   0     9490.14     9270.13    446.84 o 
   4   3   0      152.60      190.99     21.71 o 
   6   3   0      659.69      681.72     58.08 o 
   8   3   0      406.38      449.83     44.62 o 
  10   3   0      121.26      105.24     35.03 o 
  12   3   0        6.17        0.57     30.18 o 
   0   4   0      846.29     1173.47    220.46 o 
   2   4   0     1054.25     1115.86     94.40 o 
   4   4   0     3259.79     3420.93    124.35 o 
   6   4   0       22.98       35.95     23.73 o 
   8   4   0      992.99     1036.62    211.50 o 
  10   4   0      168.06      149.33     54.46 o 
   2   5   0      618.46      665.14     70.71 o 
   4   5   0       63.55       65.84     18.48 o 
   6   5   0     1918.03     1838.06     85.32 o 
   8   5   0        6.70       33.82     44.06 o 
  10   5   0        6.80        2.58     42.10 o 
   0   6   0      343.59      491.22    210.29 o 
   2   6   0       35.76       60.80     54.30 o 
   4   6   0     1053.22     1133.69    109.32 o 
   6   6   0      175.40      221.18     27.32 o 
   8   6   0      181.64      163.64     81.52 o 
  10   6   0        3.23       15.28     79.68 o 
   2   7   0       43.89       78.33     65.68 o 
   4   7   0       19.47       26.34     52.83 o 
   6   7   0      707.29      691.37     59.50 o 
   8   7   0       10.06       13.42     59.01 o 
   0   8   0        2.69        0.54    141.80 o 
   2   8   0       83.36       84.06     90.11 o 
   4   8   0       17.42        7.56     65.26 o 
   6   8   0       33.06        9.62     58.09 o 
   2   9   0      155.47      106.25    107.29 o 
   4   9   0        2.20       85.91    107.57 o 
   1   1   1      295.31      197.17     19.07 o 
   2   1   1     1300.76     1229.20     43.00 o 
   3   1   1      133.86      119.90     13.59 o 
   4   1   1     3184.55     3089.43     79.12 o 
   5   1   1     1862.05     1770.19     54.76 o 
   6   1   1       47.97       36.09     15.80 o 
   7   1   1       43.35       28.74     17.91 o 
   8   1   1      352.09      411.14     25.41 o 
   9   1   1       13.11       13.66     19.64 o 
  10   1   1        0.01       11.69     24.27 o 
  11   1   1        6.80        4.06     19.61 o 
  12   1   1        2.32       -4.13     20.67 o 
   0   2   1      663.01      717.45     93.06 o 
   1   2   1     3657.68     3228.80    125.76 o 
   2   2   1    22260.09    21313.16    759.11 o 
   3   2   1      364.49      364.77     19.30 o 
   4   2   1       87.62       87.42     11.57 o 
   5   2   1        0.87        0.56      8.62 o 
   6   2   1      615.70      589.89     25.62 o 
   7   2   1      200.86      203.52     19.94 o 
   8   2   1        2.31       -1.15     15.98 o 
   9   2   1        8.76       24.03     20.21 o 
  10   2   1      256.58      232.68     28.09 o 
  11   2   1        1.69        3.49     18.49 o 
  12   2   1        2.31       -4.66     23.56 o 
   1   3   1       31.90       17.93     32.12 o 
   2   3   1       55.75       76.01     25.01 o 
   3   3   1     2046.39     1878.71     70.10 o 
   4   3   1     3109.18     3074.66     74.81 o 
   5   3   1       96.81       96.50     16.69 o 
   6   3   1       11.28        5.80     13.18 o 
   7   3   1      156.21      196.45     19.38 o 
   8   3   1     1506.43     1768.94     63.96 o 
   9   3   1      206.79      227.59     28.36 o 
  10   3   1        6.71       -0.21     19.00 o 
  11   3   1        6.59        7.08     21.17 o 
  12   3   1        3.36        8.66     20.92 o 
   0   4   1       72.22       41.36     43.70 o 
   1   4   1       31.06       40.70     37.57 o 
   2   4   1     3183.14     3169.50    129.20 o 
   3   4   1     1593.06     1578.34     75.79 o 
   4   4   1      230.03      240.41     16.80 o 
   5   4   1       32.83       17.91     12.62 o 
   6   4   1      210.92      201.66     27.81 o 
   7   4   1      426.05      517.65     49.85 o 
   8   4   1        1.00       -3.86     25.82 o 
   9   4   1       14.65       33.65     27.59 o 
  10   4   1       83.57       63.13     36.07 o 
  11   4   1        4.24        4.39     32.62 o 
   1   5   1        3.39       16.46     34.92 o 
   2   5   1        4.97        7.85     25.90 o 
   3   5   1       78.67       95.39     36.40 o 
   4   5   1        7.40       -3.11     10.15 o 
   5   5   1      149.39      164.98     15.43 o 
   6   5   1       47.47       47.05     14.84 o 
   7   5   1        0.09       -6.52     22.42 o 
   8   5   1      467.38      547.64    103.69 o 
   9   5   1      116.72      158.39     52.33 o 
  10   5   1       17.00       19.44     33.02 o 
  11   5   1        3.71        5.69     37.48 o 
   0   6   1        6.65       22.60     67.01 o 
   1   6   1        2.56        2.75     41.99 o 
   2   6   1       58.94       31.50     37.39 o 
   3   6   1        3.91        0.66     29.56 o 
   4   6   1       38.10       40.81     20.05 o 
   5   6   1      223.65      219.34     17.19 o 
   6   6   1      107.76      105.36     17.43 o 
   7   6   1        1.17       23.70     27.41 o 
   8   6   1        2.75       19.25     40.06 o 
   9   6   1       30.04       39.36     48.93 o 
  10   6   1        0.01       -0.50     45.13 o 
   1   7   1      144.08      107.32     57.08 o 
   2   7   1       48.17       49.60     47.97 o 
   3   7   1        0.05        4.46     40.54 o 
   4   7   1      403.97      381.76     63.03 o 
   5   7   1      187.56      111.73     45.11 o 
   6   7   1       29.68       15.03     18.76 o 
   7   7   1       14.32      -16.56     35.51 o 
   8   7   1        1.94       63.10     43.33 o 
   0   8   1        9.71      130.31    101.75 o 
   1   8   1       16.97       53.68     52.64 o 
   2   8   1      308.10      271.77     81.88 o 
   3   8   1       14.42       24.68     55.95 o 
   4   8   1        7.15       77.87     65.37 o 
   5   8   1       22.83       14.13     28.28 o 
   6   8   1       16.33       77.12     58.98 o 
   7   8   1        1.61      -17.30     52.35 o 
   1   9   1        0.66       -0.79     47.14 o 
   2   9   1        1.89       73.87     68.97 o 
   3   9   1        0.00       20.72     64.03 o 
   4   9   1      121.14      110.24     75.38 o 
   2   0   2     2440.23     2102.56     63.53 o 
   3   0   2     5331.11     4647.54    190.04 o 
   4   0   2     3105.99     2710.48    113.93 o 
   5   0   2        0.63       -6.36     19.00 o 
   6   0   2        5.19        0.97     10.36 o 
   7   0   2      718.68      652.51     65.21 o 
   8   0   2       73.66       60.52     21.46 o 
   9   0   2      456.95      487.42     77.48 o 
  10   0   2       14.28       20.05     22.06 o 
  11   0   2      207.76      132.79     44.99 o 
  12   0   2      237.67       37.06     46.00 o 
  13   0   2        0.06       -3.62     39.62 o 
   1   1   2     1191.11     1200.58     23.49 o 
   2   1   2    77265.41    83075.78  41143.27 o 
   3   1   2       92.18       97.36     12.95 o 
   4   1   2       37.68       33.50     11.75 o 
   5   1   2      171.17      159.99     18.71 o 
   6   1   2      269.35      301.14     25.21 o 
   7   1   2       43.34       48.88     14.44 o 
   8   1   2       35.86       42.20     20.73 o 
   9   1   2       73.67       45.13     19.05 o 
  10   1   2      285.83      362.28     37.81 o 
  11   1   2      135.03      106.22     26.60 o 
  12   1   2       19.33       14.47     24.72 o 
   0   2   2    10934.49    10309.83    655.77 o 
   1   2   2     8825.21     7680.49    254.48 o 
   2   2   2      131.29      181.09     29.22 o 
   3   2   2     7862.73     6280.58    465.42 o 
   4   2   2     1386.03     1461.00    121.98 o 
   5   2   2        0.06        4.83      8.51 o 
   6   2   2       39.29       32.46     11.83 o 
   7   2   2       17.58       17.39     15.06 o 
   8   2   2       43.22       35.67     15.53 o 
   9   2   2      478.84      570.45     47.75 o 
  10   2   2      143.96      151.99     25.07 o 
  11   2   2      241.22      258.14     31.35 o 
  12   2   2       75.94       62.07     26.25 o 
   1   3   2       52.97       23.73     27.51 o 
   2   3   2     1185.37     1233.58     81.15 o 
   3   3   2      480.42      452.23     25.69 o 
   4   3   2      181.94      191.22     16.32 o 
   5   3   2       59.63       50.80     16.80 o 
   6   3   2     1148.27     1228.02     84.86 o 
   7   3   2        0.00        5.07     12.64 o 
   8   3   2      166.73      168.55     22.57 o 
   9   3   2        1.26       -3.34     17.06 o 
  10   3   2       51.41       20.28     16.98 o 
  11   3   2       12.64       -1.07     20.38 o 
  12   3   2       30.55       -2.79     21.11 o 
   0   4   2     1283.42     1147.79    156.00 o 
   1   4   2     1185.58     1210.89     74.50 o 
   2   4   2       31.63       56.97     33.39 o 
   3   4   2     1431.10     1450.76     85.27 o 
   4   4   2     1436.52     1345.06     34.85 o 
   5   4   2       33.49       30.13     10.91 o 
   6   4   2       42.24       35.47     19.29 o 
   7   4   2        4.91       12.21     21.99 o 
   8   4   2      130.87      111.59     41.49 o 
   9   4   2      118.08      108.08     40.00 o 
  10   4   2       85.71       67.69     38.47 o 
  11   4   2       50.18       43.96     40.13 o 
   1   5   2      141.89      135.96     39.10 o 
   2   5   2     1164.49     1446.87     92.14 o 
   3   5   2        4.44       14.27     32.46 o 
   4   5   2       25.79       28.69     12.38 o 
   5   5   2      476.57      461.87     19.30 o 
   6   5   2     1598.57     1680.73     73.61 o 
   7   5   2       52.27       81.42     31.53 o 
   8   5   2        0.00       -9.59     38.31 o 
   9   5   2       28.19       16.33     33.06 o 
  10   5   2        5.70       22.51     39.69 o 
  11   5   2        2.97       -2.33     41.26 o 
   0   6   2     1839.48     1974.45    219.39 o 
   1   6   2      108.98      124.71     46.55 o 
   2   6   2       75.38       88.61     48.44 o 
   3   6   2       15.17       14.18     36.79 o 
   4   6   2      971.75     1004.35     48.94 o 
   5   6   2        2.65        0.33     10.19 o 
   6   6   2       42.43       35.43     20.48 o 
   7   6   2       26.38       24.65     23.08 o 
   8   6   2      120.38      105.61     49.27 o 
   9   6   2        4.42       38.42     42.66 o 
  10   6   2        0.04      -10.95     36.38 o 
   1   7   2        0.58        3.14     42.48 o 
   2   7   2       21.92        9.04     42.69 o 
   3   7   2        7.92       10.81     39.58 o 
   4   7   2       95.30      104.68     59.41 o 
   5   7   2        6.69        7.15     10.19 o 
   6   7   2      181.69      134.02     28.96 o 
   7   7   2        5.05       13.15     22.17 o 
   8   7   2        5.37        7.77     45.78 o 
   0   8   2       67.57       76.81     94.93 o 
   1   8   2       93.23       78.53     58.52 o 
   2   8   2        1.70       47.78     50.60 o 
   3   8   2       42.33       26.01     46.45 o 
   4   8   2      251.16      245.55     87.56 o 
   5   8   2       11.85        8.84     23.42 o 
   6   8   2       20.72       49.67     69.23 o 
   7   8   2        1.49       16.98     47.72 o 
   1   9   2        9.05       19.11     75.67 o 
   2   9   2       22.54       71.26     82.30 o 
   3   9   2        0.80       28.68     53.45 o 
   4   9   2       34.77       90.45     78.40 o 
   1   1   3     1302.42     1160.85     28.67 o 
   2   1   3     7521.67     6523.68    145.16 o 
   3   1   3     6474.91     5674.72    127.88 o 
   4   1   3      148.99      129.49     14.62 o 
   5   1   3      541.36      517.56     47.16 o 
   6   1   3      243.20      244.37     22.30 o 
   7   1   3       31.40        2.33     10.70 o 
   8   1   3      225.62      263.57     22.63 o 
   9   1   3       62.10       44.88     16.95 o 
  10   1   3        2.70       -3.69     18.49 o 
  11   1   3        1.70       15.94     19.93 o 
  12   1   3        1.35       16.32     22.80 o 
   0   2   3     5658.59     5408.40    311.26 o 
   1   2   3       59.82       72.81     28.70 o 
   2   2   3     9079.18     8573.08    310.16 o 
   3   2   3     1731.79     1535.59     66.10 o 
   4   2   3      785.45      735.15     29.88 o 
   5   2   3      594.89      611.00     26.59 o 
   6   2   3       17.56       32.61     15.25 o 
   7   2   3        0.11       10.73     13.87 o 
   8   2   3       20.48       14.48     16.20 o 
   9   2   3        0.40       18.47     19.07 o 
  10   2   3       68.14       75.66     25.13 o 
  11   2   3       20.61        9.15     19.17 o 
  12   2   3        0.16       17.33     20.56 o 
   1   3   3      137.86      160.88     32.10 o 
   2   3   3       99.27       76.75     23.80 o 
   3   3   3      433.70      394.04     28.52 o 
   4   3   3     1207.12     1201.85     56.50 o 
   5   3   3      584.34      583.79     35.17 o 
   6   3   3        0.82       -4.96     16.48 o 
   7   3   3        7.23        4.72     10.27 o 
   8   3   3      171.16      198.57     19.92 o 
   9   3   3       25.63       29.77     15.04 o 
  10   3   3       25.82       19.06     16.97 o 
  11   3   3        8.11        2.98     16.85 o 
  12   3   3        6.20       10.69     18.26 o 
   0   4   3      762.12      722.20     68.79 o 
   1   4   3      894.41      863.84     69.51 o 
   2   4   3      403.01      413.09     40.10 o 
   3   4   3       55.60       54.05     26.09 o 
   4   4   3      153.74      190.51     17.75 o 
   5   4   3      512.23      621.95    111.11 o 
   6   4   3      187.46      182.94     25.06 o 
   7   4   3      411.02      463.85     47.03 o 
   8   4   3       46.47       52.74     34.37 o 
   9   4   3       12.25       14.72     34.17 o 
  10   4   3       91.49       53.94     37.86 o 
  11   4   3       16.96       -0.71     35.97 o 
   1   5   3       96.23      112.30     38.60 o 
   2   5   3        0.17       19.95     31.08 o 
   3   5   3      174.11      184.27     37.58 o 
   4   5   3      471.75      487.03     20.25 o 
   5   5   3      502.82      515.95     37.03 o 
   6   5   3        9.15       13.94     22.23 o 
   7   5   3      431.42      469.89     45.15 o 
   8   5   3       44.51       33.27     24.72 o 
   9   5   3        7.76       -2.76     41.83 o 
  10   5   3       12.03      -11.36     32.59 o 
  11   5   3        2.96       44.76     66.62 o 
   0   6   3        0.59       15.08     83.15 o 
   1   6   3        0.00       -9.45     40.39 o 
   2   6   3      151.47      148.53     47.38 o 
   3   6   3      231.57      223.56     43.75 o 
   4   6   3       28.84       28.19     13.21 o 
   5   6   3       60.30       42.52     23.33 o 
   6   6   3       44.22       53.68     23.42 o 
   7   6   3        1.11       -8.04     22.90 o 
   8   6   3        0.98       -4.22     20.80 o 
   9   6   3        0.28        7.66     33.18 o 
  10   6   3       16.20       50.23     40.05 o 
   1   7   3       21.58       11.73     43.71 o 
   2   7   3       73.85       39.80     47.40 o 
   3   7   3      212.49      179.53     54.26 o 
   4   7   3      106.05       86.61     52.56 o 
   5   7   3        5.60        6.95     23.37 o 
   6   7   3       34.75       47.69     23.72 o 
   7   7   3      115.01      120.92     33.55 o 
   8   7   3       75.77      100.92     56.48 o 
   0   8   3        0.38      -50.83     73.92 o 
   1   8   3        2.03       38.50     60.58 o 
   2   8   3      133.56      135.17     54.59 o 
   3   8   3       66.43       53.27     53.17 o 
   4   8   3        1.07       -0.89     51.49 o 
   5   8   3       59.38       30.06     26.07 o 
   6   8   3        0.59       44.84     62.90 o 
   7   8   3        0.62       36.22     60.12 o 
   1   9   3       34.40       20.28     75.39 o 
   2   9   3       12.83       30.94     79.37 o 
   3   9   3       69.10       41.50     54.18 o 
   4   9   3       47.19       78.30     67.55 o 
   1   0   4     5823.90     5528.92    153.88 o 
   2   0   4     1517.63     1385.22     37.53 o 
   3   0   4      226.03      206.42     18.84 o 
   4   0   4      491.46      508.30     30.05 o 
   5   0   4       82.56       95.57     20.86 o 
   6   0   4      163.38      154.34     22.88 o 
   7   0   4     1936.18     2027.57     97.48 o 
   8   0   4      507.44      556.51     77.41 o 
   9   0   4        1.06       20.58     45.41 o 
  10   0   4        9.55       10.25     26.41 o 
  11   0   4       49.37       24.09     24.20 o 
  12   0   4      264.22       46.97     49.84 o 
   1   1   4      900.85      775.47     18.74 o 
   2   1   4     7315.11     6738.50    146.61 o 
   3   1   4     3798.52     3516.99     78.39 o 
   4   1   4     1034.74      972.90     36.75 o 
   5   1   4      305.48      408.76     73.14 o 
   6   1   4       88.21       88.14     18.33 o 
   7   1   4      454.51      520.99     47.97 o 
   8   1   4       63.84       84.69     24.56 o 
   9   1   4      132.14      123.62     23.06 o 
  10   1   4       48.61       27.20     17.60 o 
  11   1   4       91.40       48.24     20.52 o 
  12   1   4       52.22       65.90     36.36 o 
   0   2   4      557.65      525.22     53.24 o 
   1   2   4     2895.89     2415.19     64.02 o 
   2   2   4     6655.72     6480.16    223.21 o 
   3   2   4     1031.86      970.48     41.13 o 
   4   2   4     1065.62     1148.99     29.65 o 
   5   2   4        8.20        7.08      7.11 o 
   6   2   4        2.53       -3.41      8.30 o 
   7   2   4      124.88      138.15     15.94 o 
   8   2   4       24.05       30.31     18.74 o 
   9   2   4       19.97       12.49     10.35 o 
  10   2   4        4.14       31.94     18.13 o 
  11   2   4        1.07        2.02     17.07 o 
  12   2   4       80.10       44.43     21.05 o 
   1   3   4      695.20      686.32     55.18 o 
   2   3   4      140.83      139.70     30.17 o 
   3   3   4      371.97      406.60     26.43 o 
   4   3   4      442.93      404.29     30.02 o 
   5   3   4     1772.18     1904.35     73.52 o 
   6   3   4       35.72       66.19     27.78 o 
   7   3   4      283.04      313.27     31.10 o 
   8   3   4       83.66       81.56     16.66 o 
   9   3   4      242.85      276.04     34.40 o 
  10   3   4        0.09        0.67     15.76 o 
  11   3   4       42.76       36.59     18.71 o 
  12   3   4       42.87       61.75     38.47 o 
   0   4   4      447.40      418.12     62.51 o 
   1   4   4      547.93      588.56     51.47 o 
   2   4   4      928.68     1034.74     83.21 o 
   3   4   4        5.76       17.45     24.46 o 
   4   4   4     2024.07     2002.34     72.40 o 
   5   4   4      578.69      641.00     38.29 o 
   6   4   4      128.32      138.51     27.61 o 
   7   4   4      177.79      148.51     28.18 o 
   8   4   4       15.37        6.86     22.20 o 
   9   4   4        0.02       -0.75     30.81 o 
  10   4   4        2.85      -11.52     31.70 o 
  11   4   4        0.85       24.71     36.68 o 
   1   5   4       24.81       27.34     32.15 o 
   2   5   4      756.37      895.15     81.56 o 
   3   5   4       29.50       43.33     36.74 o 
   4   5   4       50.16       54.53     23.12 o 
   5   5   4        4.33       -1.45     19.03 o 
   6   5   4      598.28      587.23     41.96 o 
   7   5   4       55.31       57.15     28.11 o 
   8   5   4        9.52        9.60     30.96 o 
   9   5   4        1.88       -6.06     39.65 o 
  10   5   4       13.25       30.17     45.11 o 
  11   5   4        3.29        8.02     35.49 o 
   0   6   4        0.40      -17.28     62.64 o 
   1   6   4      419.24      461.53     66.51 o 
   2   6   4        4.73        9.82     33.01 o 
   3   6   4      110.88       94.73     40.54 o 
   4   6   4      222.58      190.60     19.35 o 
   5   6   4      119.88      111.20     25.83 o 
   6   6   4       19.13       34.89     24.32 o 
   7   6   4      228.59      241.10     38.29 o 
   8   6   4        0.42       36.24     86.14 o 
   9   6   4        3.40       14.80     30.49 o 
  10   6   4        2.73       49.47     36.99 o 
   1   7   4       67.31       70.22     52.13 o 
   2   7   4        3.45        5.09     42.56 o 
   3   7   4        5.58       15.13     39.67 o 
   4   7   4        7.34       12.28     36.91 o 
   5   7   4        0.58       -1.25     17.16 o 
   6   7   4      202.00      167.83     41.40 o 
   7   7   4       16.82        8.08     25.73 o 
   8   7   4        7.87       24.44     56.84 o 
   0   8   4       15.98       41.72     69.99 o 
   1   8   4        5.23       -0.97     52.34 o 
   2   8   4       30.28       17.49     54.81 o 
   3   8   4      102.57       88.37     70.19 o 
   4   8   4       38.04       70.29     49.35 o 
   5   8   4       16.45       18.83     27.47 o 
   6   8   4        1.80        4.53     23.92 o 
   7   8   4        9.88       71.21     56.81 o 
   1   9   4       62.15      133.43     74.24 o 
   2   9   4       47.07       93.03     62.67 o 
   3   9   4       45.47       88.16     77.12 o 
   4   9   4       21.30       30.39     63.99 o 
   1   1   5      368.56      408.82     16.35 o 
   2   1   5     7983.29     7196.42    143.00 o 
   3   1   5     3873.73     3721.04     80.51 o 
   4   1   5      239.78      269.50     18.66 o 
   5   1   5      111.92      133.35     17.68 o 
   6   1   5       34.16       32.32     14.66 o 
   7   1   5       20.05        6.75     14.10 o 
   8   1   5        0.15        1.60     13.31 o 
   9   1   5       34.26       27.26     14.24 o 
  10   1   5        3.56        5.30     15.43 o 
  11   1   5        7.05       42.84     22.68 o 
  12   1   5        5.69       25.16     24.53 o 
   0   2   5     6391.13     5798.25    200.44 o 
   1   2   5     2167.58     2073.66     56.26 o 
   2   2   5       62.68       71.31     18.13 o 
   3   2   5      435.86      460.62     23.41 o 
   4   2   5     1488.94     1473.47     40.15 o 
   5   2   5        0.15        0.08      8.13 o 
   6   2   5        1.30        0.18     10.57 o 
   7   2   5       16.26       12.28     13.24 o 
   8   2   5        5.35        0.97     14.69 o 
   9   2   5        1.56       -9.92     15.41 o 
  10   2   5       42.57       27.99     16.61 o 
  11   2   5        0.69       16.96     18.65 o 
  12   2   5       13.63       11.71     22.66 o 
   1   3   5      775.83      770.04     60.10 o 
   2   3   5       11.69       48.62     34.32 o 
   3   3   5      146.12      117.42     20.11 o 
   4   3   5      818.88      864.27     43.00 o 
   5   3   5       34.98       48.55     14.29 o 
   6   3   5      191.59      208.51     25.73 o 
   7   3   5        8.66       11.36     11.85 o 
   8   3   5       42.46       36.68     15.24 o 
   9   3   5       18.86       14.01     15.28 o 
  10   3   5       15.04        4.53     13.77 o 
  11   3   5        1.36      -18.21     16.92 o 
  12   3   5        5.89      -28.97     29.00 o 
   0   4   5      245.97      314.20     64.15 o 
   1   4   5      419.86      408.38     51.98 o 
   2   4   5      222.48      309.71     40.97 o 
   3   4   5      364.15      367.65     43.34 o 
   4   4   5       24.72        1.50     16.09 o 
   5   4   5       24.24       23.77     16.37 o 
   6   4   5      755.38      766.19     46.14 o 
   7   4   5        0.75        1.83     15.87 o 
   8   4   5       40.22       47.66     27.47 o 
   9   4   5      113.23       95.33     38.91 o 
  10   4   5        7.75      -12.34     37.44 o 
  11   4   5        3.26       -5.37     34.48 o 
   1   5   5       94.21       96.13     38.09 o 
   2   5   5      176.56      184.92     48.91 o 
   3   5   5       14.01       18.64     27.87 o 
   4   5   5       20.64       26.75     19.96 o 
   5   5   5        1.12       25.51     20.40 o 
   6   5   5       16.50       25.78     22.47 o 
   7   5   5      105.12       89.41     22.41 o 
   8   5   5       13.73       28.41     25.54 o 
   9   5   5       23.55       14.16     23.55 o 
  10   5   5        0.37        7.04     32.83 o 
   0   6   5       65.87       48.26     56.05 o 
   1   6   5      258.33      308.73     63.51 o 
   2   6   5        0.16        7.57     39.96 o 
   3   6   5       35.97       43.50     43.21 o 
   4   6   5      381.57      456.93     37.38 o 
   5   6   5      243.70      257.10     33.36 o 
   6   6   5      399.14      352.80     43.87 o 
   7   6   5       11.05       25.87     26.90 o 
   8   6   5        4.53       41.49     44.37 o 
   9   6   5       10.78       20.19     28.42 o 
   1   7   5       35.36       24.13     51.13 o 
   2   7   5        2.57       23.07     42.01 o 
   3   7   5        1.83       13.11     40.20 o 
   4   7   5       23.11       10.92      9.34 o 
   5   7   5        0.03       10.25     24.44 o 
   6   7   5        0.08       -1.10     22.21 o 
   7   7   5        1.27        2.32     20.27 o 
   8   7   5      101.67      195.11     53.79 o 
   0   8   5        8.63       38.21     66.39 o 
   1   8   5      156.85      160.89     57.75 o 
   2   8   5      106.56      102.50     78.36 o 
   3   8   5        1.62       19.25     21.10 o 
   4   8   5       57.17       90.95     55.55 o 
   5   8   5       51.48       52.28     31.29 o 
   6   8   5       64.77       62.69     36.34 o 
   1   9   5        2.92      -27.49     31.68 o 
   2   9   5       30.56      112.98     57.82 o 
   3   9   5       21.10       77.41     83.02 o 
   4   9   5       16.80       20.90     57.57 o 
   0   0   6     3433.17     3124.04    154.72 o 
   1   0   6       18.65       10.26     13.72 o 
   2   0   6      336.05      295.49     33.95 o 
   3   0   6      143.32      119.17     19.28 o 
   4   0   6     3840.03     3787.87    106.66 o 
   5   0   6      163.49      164.47     21.03 o 
   6   0   6     2394.00     2724.68    101.43 o 
   7   0   6      364.72      424.51     33.96 o 
   8   0   6       25.15       18.23     28.30 o 
   9   0   6       10.63       14.95     22.28 o 
  10   0   6        0.29       11.13     34.53 o 
  11   0   6       17.16        7.48     21.69 o 
  12   0   6        0.80       28.93     38.61 o 
   1   1   6      733.98      692.76     23.78 o 
   2   1   6      787.94      794.24     24.42 o 
   3   1   6     6610.87     6211.44    123.59 o 
   4   1   6       11.88       11.20     10.67 o 
   5   1   6      561.89      605.52     26.96 o 
   6   1   6     1825.60     1959.41     54.00 o 
   7   1   6      454.58      566.83     29.37 o 
   8   1   6        7.50       19.09     16.95 o 
   9   1   6       69.80       82.54     18.26 o 
  10   1   6       52.13       47.55     18.19 o 
  11   1   6       16.49       51.86     24.78 o 
  12   1   6        0.03      -18.63     22.99 o 
   0   2   6      839.73      910.99     49.21 o 
   1   2   6        0.91        0.52     10.85 o 
   2   2   6     5137.98     5055.77    146.76 o 
   3   2   6      476.16      534.34     27.30 o 
   4   2   6     6687.06     7063.74    151.64 o 
   5   2   6      750.75      789.51     26.50 o 
   6   2   6       54.13       60.52     11.71 o 
   7   2   6      604.63      673.08     33.75 o 
   8   2   6       27.94       20.93     17.65 o 
   9   2   6       51.97       30.64     19.16 o 
  10   2   6        0.23       -2.16     16.78 o 
  11   2   6        8.54        7.63     19.54 o 
  12   2   6        4.74       -0.37     21.47 o 
   1   3   6      340.43      367.37     22.44 o 
   2   3   6       19.00       27.21     10.38 o 
   3   3   6      706.86      722.01     36.63 o 
   4   3   6     1862.68     1907.70     64.71 o 
   5   3   6      174.96      181.06     27.44 o 
   6   3   6       65.50      103.27     40.16 o 
   7   3   6       21.02        8.56     10.23 o 
   8   3   6       12.10        8.69     11.12 o 
   9   3   6        1.27        2.07     13.60 o 
  10   3   6        0.36       -6.52     16.72 o 
  11   3   6        2.76        3.30     20.70 o 
  12   3   6        2.04       -3.28     22.98 o 
   0   4   6     1760.44     1804.05    101.31 o 
   1   4   6     1011.07      916.49     64.89 o 
   2   4   6     1090.10     1132.70     47.07 o 
   3   4   6       14.85       36.24     31.51 o 
   4   4   6     1514.21     1611.05     60.85 o 
   5   4   6      166.86      172.79     26.55 o 
   6   4   6       29.54       29.10     20.58 o 
   7   4   6        0.49       27.91     34.48 o 
   8   4   6       21.76       28.26     22.25 o 
   9   4   6        1.44       -8.55     24.21 o 
  10   4   6        7.72       36.86     39.11 o 
  11   4   6        7.67       93.39     42.78 o 
   1   5   6      797.58      807.52     67.22 o 
   2   5   6       87.25       72.93     34.30 o 
   3   5   6       18.82       10.77     13.28 o 
   4   5   6       21.35       38.70     25.11 o 
   5   5   6       12.22       13.11     16.05 o 
   6   5   6        2.51       18.62     20.51 o 
   7   5   6      107.84       77.29     28.01 o 
   8   5   6       11.84        0.18     21.75 o 
   9   5   6       68.94       73.50     30.57 o 
  10   5   6       38.21       46.78     40.98 o 
   0   6   6      566.01      638.67     92.44 o 
   1   6   6       59.20       64.62     38.79 o 
   2   6   6        6.99        4.48     15.72 o 
   3   6   6       16.80       19.16     17.96 o 
   4   6   6        0.09        3.44     18.76 o 
   5   6   6      178.54      174.00     34.93 o 
   6   6   6       69.93       64.58     26.99 o 
   7   6   6       26.09       12.15     21.19 o 
   8   6   6       43.44       41.55     26.83 o 
   9   6   6        0.49        7.32     27.30 o 
   1   7   6        1.20        8.88     39.84 o 
   2   7   6        1.32        7.93     18.77 o 
   3   7   6        0.28       14.93     22.30 o 
   4   7   6        0.40       -5.70     46.58 o 
   5   7   6        0.24       -0.80     25.37 o 
   6   7   6        4.20       -1.95     24.14 o 
   7   7   6       25.17        9.81     27.75 o 
   8   7   6        0.77       31.15     29.31 o 
   0   8   6       52.57      -20.77     75.10 o 
   1   8   6       30.90       12.91     30.49 o 
   2   8   6       17.18        4.73     23.42 o 
   3   8   6       54.76       43.69     27.82 o 
   4   8   6       25.14       42.42     59.65 o 
   5   8   6        1.54       -3.19     29.30 o 
   6   8   6        0.88       23.96     20.90 o 
   1   9   6       85.73       88.42     32.03 o 
   2   9   6       19.91       63.77     36.08 o 
   3   9   6       34.14       -3.43     39.01 o 
   1   1   7     2870.85     2737.66     56.83 o 
   2   1   7     2470.71     2254.31     50.32 o 
   3   1   7       56.90       45.30     12.26 o 
   4   1   7      363.64      427.32     20.66 o 
   5   1   7       16.00        9.32     12.14 o 
   6   1   7       12.67       18.63     14.42 o 
   7   1   7        1.70       -8.59     14.59 o 
   8   1   7       17.37       20.79     18.35 o 
   9   1   7       23.98       18.27     18.91 o 
  10   1   7        0.82        2.05     17.75 o 
  11   1   7        1.47       18.12     23.25 o 
  12   1   7        4.83       21.55     18.68 o 
   0   2   7      421.59      399.38     34.73 o 
   1   2   7     6572.54     6225.89    134.44 o 
   2   2   7     1345.19     1262.00     53.85 o 
   3   2   7      529.28      575.23     32.32 o 
   4   2   7      422.88      445.70     81.43 o 
   5   2   7     2065.18     2161.56     66.47 o 
   6   2   7        3.41       12.85     13.35 o 
   7   2   7       29.31       18.40     14.26 o 
   8   2   7       22.36        9.68     14.37 o 
   9   2   7       98.79       59.51     19.44 o 
  10   2   7       11.87       -7.75     16.62 o 
  11   2   7        9.42       18.70     17.91 o 
  12   2   7        0.43       32.60     21.30 o 
   1   3   7       54.26       54.36     16.00 o 
   2   3   7        0.56       -0.60      7.28 o 
   3   3   7      664.12      714.63     46.60 o 
   4   3   7      627.72      675.71     31.54 o 
   5   3   7        8.51        6.20     14.75 o 
   6   3   7       82.21       72.34     24.59 o 
   7   3   7      115.04      113.91     11.08 o 
   8   3   7       92.66      103.15     13.26 o 
   9   3   7       23.73       23.67     16.27 o 
  10   3   7        2.41        7.06     19.49 o 
  11   3   7        9.00       20.69     26.31 o 
  12   3   7       19.24       51.25     32.72 o 
   0   4   7      422.83      404.02     37.47 o 
   1   4   7      236.64      245.85     30.69 o 
   2   4   7      480.83      490.28     30.69 o 
   3   4   7       80.05      101.42     32.62 o 
   4   4   7        0.56       10.69     18.23 o 
   5   4   7      871.33      849.32     40.03 o 
   6   4   7       53.20       76.40     19.77 o 
   7   4   7      129.85      116.63     27.04 o 
   8   4   7       29.52       30.68     23.35 o 
   9   4   7       18.18       15.27     27.87 o 
  10   4   7        0.74       13.62     36.99 o 
  11   4   7       30.30       98.95     33.29 o 
   1   5   7        6.68        6.78     16.70 o 
   2   5   7        8.20       20.80     46.10 o 
   3   5   7       43.56       40.71     51.47 o 
   4   5   7      460.20      450.94     41.83 o 
   5   5   7        4.29        3.83     15.38 o 
   6   5   7        0.16      -10.86     24.57 o 
   7   5   7      137.01      124.60     32.96 o 
   8   5   7        2.84       19.37     22.16 o 
   9   5   7       12.72       -6.82     27.25 o 
  10   5   7        1.63       46.39     41.46 o 
   0   6   7       19.25       32.17     48.67 o 
   1   6   7       44.74       43.99     20.60 o 
   2   6   7        0.18        1.13     21.63 o 
   3   6   7      504.44      401.66     36.63 o 
   4   6   7       18.93       37.92     21.74 o 
   5   6   7      290.39      312.01     40.96 o 
   6   6   7       50.36       54.32     27.14 o 
   7   6   7      101.59      107.67     31.18 o 
   8   6   7        7.66       17.61     35.67 o 
   9   6   7        0.21       19.85     36.78 o 
   1   7   7       84.46       82.12     28.75 o 
   2   7   7        0.39       -5.94     28.85 o 
   3   7   7      291.68      273.76     35.62 o 
   4   7   7        9.77       29.20     40.53 o 
   5   7   7        6.95       -3.60     28.15 o 
   6   7   7        0.00       21.67     31.16 o 
   7   7   7        0.32       27.11     42.78 o 
   8   7   7       11.97       19.72     50.33 o 
   0   8   7       41.62       17.57     34.28 o 
   1   8   7        0.91       31.52     25.36 o 
   2   8   7        7.45       16.16     27.09 o 
   3   8   7      184.05      204.54     57.37 o 
   4   8   7        6.96       79.44     57.83 o 
   5   8   7       53.38       45.65     34.77 o 
   6   8   7        1.04       -7.35     49.75 o 
   1   9   7        2.90      -38.91     35.82 o 
   2   9   7        1.86      -17.23     45.38 o 
   3   9   7       24.40       50.84     43.91 o 
   0   0   8       28.04       54.47     30.48 o 
   1   0   8     8564.91     8444.25    242.70 o 
   2   0   8     2463.21     2760.39    288.01 o 
   3   0   8      254.79      223.01     30.38 o 
   4   0   8     8402.26     7960.36    229.25 o 
   5   0   8     6988.11     7404.75    226.47 o 
   6   0   8      640.21      653.88     37.23 o 
   7   0   8        6.41       18.86     19.67 o 
   8   0   8      210.36      265.70     35.70 o 
   9   0   8        0.49       -2.90     21.27 o 
  10   0   8        2.05      -28.80     34.43 o 
  11   0   8        1.76       11.94     25.70 o 
  12   0   8       36.95       73.20     37.02 o 
   1   1   8      197.69      206.75     11.95 o 
   2   1   8       51.78       44.36     12.11 o 
   3   1   8        3.94       -7.65     10.75 o 
   4   1   8       68.52       73.73     14.37 o 
   5   1   8      915.71      969.87     32.81 o 
   6   1   8      976.13     1120.73     35.61 o 
   7   1   8        2.70        2.38     12.87 o 
   8   1   8        0.36       18.90     15.80 o 
   9   1   8       28.84       24.65     17.61 o 
  10   1   8        3.89        3.35     15.07 o 
  11   1   8        8.62        3.98     17.86 o 
  12   1   8        7.91       -1.14     19.74 o 
   0   2   8      393.87      447.66     34.38 o 
   1   2   8        0.28        1.49      9.88 o 
   2   2   8      475.52      441.44     18.43 o 
   3   2   8      999.10     1086.64     28.51 o 
   4   2   8      284.08      419.34     25.16 o 
   5   2   8     4218.40     4459.92    107.97 o 
   6   2   8       42.91       45.77     16.36 o 
   7   2   8       56.55       45.37     14.04 o 
   8   2   8        0.00       -4.65     13.86 o 
   9   2   8        7.63        4.96     14.78 o 
  10   2   8        0.53       -3.56     17.73 o 
  11   2   8        2.40       13.37     19.22 o 
  12   2   8        1.85       13.75     21.07 o 
   1   3   8      164.26      163.67     17.17 o 
   2   3   8     3553.51     3533.45    195.23 o 
   3   3   8       43.80       26.48     16.24 o 
   4   3   8     2359.20     2485.15     69.33 o 
   5   3   8        7.66       13.06     13.85 o 
   6   3   8     1323.31     1424.83     53.76 o 
   7   3   8       16.08        5.59     20.93 o 
   8   3   8        0.84       -4.71     11.56 o 
   9   3   8        3.64       -4.32     10.87 o 
  10   3   8       20.55       21.58     15.38 o 
  11   3   8        0.36       13.21     16.05 o 
  12   3   8        0.75       49.15     34.15 o 
   0   4   8      398.28      404.58     45.46 o 
   1   4   8       38.00       48.88     21.77 o 
   2   4   8      489.68      469.30     24.61 o 
   3   4   8      196.20      207.63     39.79 o 
   4   4   8        0.31       -6.93     19.50 o 
   5   4   8       77.28       99.93     25.46 o 
   6   4   8       62.30       65.43     24.92 o 
   7   4   8       58.12       59.07     27.81 o 
   8   4   8       38.19       33.98     25.47 o 
   9   4   8        0.01       10.44     30.14 o 
  10   4   8        0.93       28.99     35.32 o 
  11   4   8       20.55       26.83     32.71 o 
   1   5   8      503.67      529.65     39.74 o 
   2   5   8      865.45      862.10     42.83 o 
   3   5   8        0.03        0.82      7.72 o 
   4   5   8       23.07       41.50     24.12 o 
   5   5   8       47.93       27.33     24.63 o 
   6   5   8       32.68       53.36     20.37 o 
   7   5   8       31.14       28.45     27.54 o 
   8   5   8       56.53       59.81     28.59 o 
   9   5   8        0.07        8.20     24.46 o 
  10   5   8       13.36       46.47     34.00 o 
   0   6   8      363.04      378.53    107.29 o 
   1   6   8       62.24       52.91     29.21 o 
   2   6   8       23.29       27.70     22.30 o 
   3   6   8        1.42        6.78     11.01 o 
   4   6   8       31.47       37.97     23.19 o 
   5   6   8        2.51       16.28     27.61 o 
   6   6   8       20.08       22.71     26.89 o 
   7   6   8        0.09        2.76     26.07 o 
   8   6   8       84.06       87.38     35.99 o 
   9   6   8        0.71       15.46     33.16 o 
   1   7   8       60.64       47.14     35.47 o 
   2   7   8      346.91      297.33     45.54 o 
   3   7   8       10.57        9.98     15.67 o 
   4   7   8       31.92       66.52     43.22 o 
   5   7   8        0.49       12.20     27.50 o 
   6   7   8        5.68       31.82     30.53 o 
   7   7   8       32.86       22.04     32.02 o 
   8   7   8       21.69       33.16     27.31 o 
   0   8   8       15.35      -11.68     42.92 o 
   1   8   8       10.23        8.67     28.00 o 
   2   8   8       16.86       22.18     24.55 o 
   3   8   8        9.67       15.69     18.53 o 
   4   8   8       15.65       27.46     48.90 o 
   5   8   8        0.56        7.79     30.86 o 
   6   8   8        0.00       77.55     51.71 o 
   1   9   8        0.75        0.51     36.48 o 
   2   9   8       73.09       26.21     55.84 o 
   3   9   8        1.47        2.50     58.93 o 
   1   1   9       56.94       64.74     12.28 o 
   2   1   9       41.58       46.20     10.27 o 
   3   1   9     3336.18     3239.45     64.16 o 
   4   1   9       62.85       59.79     10.41 o 
   5   1   9       46.99       42.52      9.87 o 
   6   1   9        5.13        9.12     12.00 o 
   7   1   9       69.13       57.25     14.85 o 
   8   1   9      202.63      216.01     22.46 o 
   9   1   9      123.87      124.09     21.12 o 
  10   1   9        4.29       20.51     19.80 o 
  11   1   9        0.74       26.43     23.03 o 
  12   1   9        0.22        1.46     18.71 o 
   0   2   9      127.81      151.57     27.30 o 
   1   2   9      285.61      258.42     14.14 o 
   2   2   9     3985.88     3956.66     79.02 o 
   3   2   9      482.34      529.58     20.08 o 
   4   2   9      252.12      270.31     25.74 o 
   5   2   9      316.19      323.02     22.98 o 
   6   2   9       59.58       57.17     13.11 o 
   7   2   9       68.70       77.27     15.23 o 
   8   2   9       42.52       48.59     17.73 o 
   9   2   9        0.43        9.01     15.36 o 
  10   2   9        0.65        3.24     15.50 o 
  11   2   9       10.91       18.85     19.51 o 
  12   2   9        0.00      -14.74     31.02 o 
   1   3   9      133.22      127.36     16.04 o 
   2   3   9      138.96      142.34     16.03 o 
   3   3   9     2004.91     2023.55     70.83 o 
   4   3   9      391.59      429.09     29.94 o 
   5   3   9      224.54      230.83     23.59 o 
   6   3   9        0.15       10.31     18.63 o 
   7   3   9       15.82       19.67     21.87 o 
   8   3   9       95.51       79.72     12.89 o 
   9   3   9        9.17       -3.10     10.07 o 
  10   3   9        3.74       13.66     13.11 o 
  11   3   9       17.39       22.74     22.61 o 
   0   4   9        5.63        5.48     33.08 o 
   1   4   9     1596.50     1493.20     61.01 o 
   2   4   9      967.46      993.61     41.35 o 
   3   4   9      140.64      164.39     29.33 o 
   4   4   9      118.22      100.68     21.22 o 
   5   4   9      491.79      452.22     38.16 o 
   6   4   9      417.95      424.29     39.06 o 
   7   4   9      341.95      401.13     41.59 o 
   8   4   9        1.29       15.76     23.14 o 
   9   4   9       46.02       61.41     38.29 o 
  10   4   9        9.12       28.05     27.80 o 
  11   4   9       15.62       35.51     31.39 o 
   1   5   9       46.24       52.20     20.80 o 
   2   5   9      117.22      117.43     19.84 o 
   3   5   9      112.58      131.74     40.33 o 
   4   5   9       14.20        6.79     22.20 o 
   5   5   9        6.30       20.21     23.37 o 
   6   5   9        0.15        4.63     22.16 o 
   7   5   9       35.77       14.41     24.29 o 
   8   5   9       16.58       43.53     32.68 o 
   9   5   9       13.76       34.36     23.45 o 
  10   5   9        3.60        9.96     30.57 o 
   0   6   9       32.12       12.73     31.62 o 
   1   6   9        0.14       -0.77     21.92 o 
   2   6   9       72.25       57.12     25.25 o 
   3   6   9      169.52      139.60     19.07 o 
   4   6   9      214.65      199.81     41.71 o 
   5   6   9      279.72      287.56     32.19 o 
   6   6   9       53.16       48.20     23.90 o 
   7   6   9       21.22       22.78     22.89 o 
   8   6   9       37.62       25.48     43.64 o 
   9   6   9        3.76      165.13    102.96 o 
   1   7   9      501.96      545.58     48.97 o 
   2   7   9       22.57       21.55     23.01 o 
   3   7   9      156.53      122.33     27.54 o 
   4   7   9       61.79       51.03     27.62 o 
   5   7   9        7.21       19.23     29.68 o 
   6   7   9       27.71       66.90     32.83 o 
   7   7   9        0.04       19.65     31.58 o 
   8   7   9        0.22       36.27     38.05 o 
   0   8   9       17.72       23.63     36.46 o 
   1   8   9       31.77       27.65     31.28 o 
   2   8   9        3.58       13.05     24.46 o 
   3   8   9        2.13       23.86     17.85 o 
   4   8   9      112.39      147.12     57.50 o 
   5   8   9       53.54       40.52     34.99 o 
   6   8   9       13.92       45.02     37.56 o 
   1   9   9        3.06       -5.07     21.61 o 
   2   9   9        1.63       35.69     41.71 o 
   3   9   9        1.23       22.58     51.19 o 
   0   0  10     7617.73     6607.41    290.93 o 
   1   0  10      707.41      728.81     34.02 o 
   2   0  10     1829.60     1752.26     45.20 o 
   3   0  10      752.94      828.59     49.12 o 
   4   0  10      260.72      255.80     30.00 o 
   5   0  10        5.86        5.98     22.96 o 
   6   0  10      553.14      582.72     34.15 o 
   7   0  10       41.61       39.01     20.30 o 
   8   0  10      103.63      133.74     59.55 o 
   9   0  10        1.49      267.09    381.79 o 
  10   0  10       13.73        4.61     25.43 o 
  11   0  10        0.92       32.71     29.42 o 
  12   0  10       54.98       69.47     41.04 o 
   1   1  10     1133.49     1022.94     26.54 o 
   2   1  10       14.62       37.53     30.56 o 
   3   1  10      115.07      123.35      9.26 o 
   4   1  10      584.31      583.52     25.82 o 
   5   1  10        2.86        3.63      8.55 o 
   6   1  10      742.72      726.20     30.00 o 
   7   1  10      742.77      862.51     35.41 o 
   8   1  10       39.43       51.96     16.55 o 
   9   1  10        0.67        5.01     14.90 o 
  10   1  10       20.09       15.37     18.07 o 
  11   1  10        0.36        5.55     18.62 o 
  12   1  10       17.97       25.07     18.19 o 
   0   2  10      245.70      273.08     25.60 o 
   1   2  10      289.05      277.99     15.08 o 
   2   2  10       19.84       10.63     11.13 o 
   3   2  10       57.88       63.21     10.38 o 
   4   2  10      584.93      733.23     48.67 o 
   5   2  10      238.20      241.54     18.65 o 
   6   2  10      481.37      533.90     29.71 o 
   7   2  10       86.42       62.76     12.83 o 
   8   2  10      269.03      375.41     48.22 o 
   9   2  10        5.38       13.13     16.07 o 
  10   2  10       12.33        9.90     16.99 o 
  11   2  10        1.56       36.06     22.33 o 
  12   2  10       25.90       48.85     25.43 o 
   1   3  10      132.42      136.61     17.13 o 
   2   3  10        2.01       -2.67     14.74 o 
   3   3  10      274.35      282.49     26.26 o 
   4   3  10     1336.80     1461.46     54.73 o 
   5   3  10      428.87      454.40     36.86 o 
   6   3  10      171.80      179.19     27.44 o 
   7   3  10      284.44      303.55     30.84 o 
   8   3  10        3.34       10.67      7.46 o 
   9   3  10       40.81       27.50     13.41 o 
  10   3  10        9.55        5.39     12.87 o 
  11   3  10        0.51       29.95     20.17 o 
   0   4  10     1628.61     1890.09    117.71 o 
   1   4  10       97.47      105.09     19.14 o 
   2   4  10      136.30      140.83     15.07 o 
   3   4  10       67.43       71.05     27.69 o 
   4   4  10       45.27       36.17     20.75 o 
   5   4  10       85.75      167.74    147.65 o 
   6   4  10        9.99       16.81     24.59 o 
   7   4  10        0.06        3.24     29.79 o 
   8   4  10       38.19       43.03     27.44 o 
   9   4  10       31.82       30.55     30.80 o 
  10   4  10        0.86       -4.41     25.81 o 
  11   4  10        1.78       25.07     31.20 o 
   1   5  10       44.64       44.47     19.60 o 
   2   5  10       84.04       87.28     17.89 o 
   3   5  10        4.65       10.01     34.87 o 
   4   5  10       30.78       30.87     27.56 o 
   5   5  10       10.08       18.88     26.05 o 
   6   5  10       33.38       24.64     25.93 o 
   7   5  10       86.32       98.25     30.51 o 
   8   5  10        1.14        2.11     20.98 o 
   9   5  10        1.32        1.93     25.62 o 
  10   5  10       38.99       56.98     38.28 o 
   0   6  10     1095.98     1164.48     79.67 o 
   1   6  10      198.57      369.61     54.56 o 
   2   6  10       66.22       63.61     19.94 o 
   3   6  10       47.95       31.54     11.45 o 
   4   6  10        0.26       -0.92     26.11 o 
   5   6  10       98.51       87.21     23.76 o 
   6   6  10      116.65      132.95     29.51 o 
   7   6  10       77.05       71.23     37.32 o 
   8   6  10        4.90       32.90     32.31 o 
   9   6  10        7.46       24.73     35.19 o 
   1   7  10        4.11        3.85     21.94 o 
   2   7  10        0.18      -11.31     21.69 o 
   3   7  10       91.48       50.12     15.07 o 
   4   7  10       18.96        0.58     24.96 o 
   5   7  10        0.12       -3.53     28.73 o 
   6   7  10        9.32       10.56     29.17 o 
   7   7  10       34.01       20.14     32.53 o 
   8   7  10        4.85       29.11     39.07 o 
   0   8  10      124.14      162.54     59.18 o 
   1   8  10       57.94       59.57     34.60 o 
   2   8  10        3.09        7.66     21.20 o 
   3   8  10       20.34       88.32     44.20 o 
   4   8  10      106.65      116.26     38.82 o 
   5   8  10        3.24       80.37     50.66 o 
   6   8  10       18.84       31.86     35.12 o 
   1   9  10        5.72      -52.81     35.20 o 
   2   9  10        7.74       -0.70     56.58 o 
   1   1  11       19.76       21.60      7.93 o 
   2   1  11     1019.58      922.26     28.45 o 
   3   1  11     1239.32     1232.68     38.20 o 
   4   1  11      406.61      417.48     19.87 o 
   5   1  11      123.07      130.96     13.65 o 
   6   1  11       49.16       54.37     11.16 o 
   7   1  11       13.39       16.23     11.68 o 
   8   1  11        9.57        5.50     15.41 o 
   9   1  11        1.15        7.31     17.69 o 
  10   1  11        9.40        4.62     18.77 o 
  11   1  11        2.30       24.39     21.83 o 
  12   1  11        7.44       25.41     20.56 o 
   0   2  11     1238.09     1230.21     56.79 o 
   1   2  11      449.51      479.44     20.51 o 
   2   2  11      102.52       97.44     12.41 o 
   3   2  11      467.25      478.36     19.21 o 
   4   2  11     1974.93     1999.54     58.73 o 
   5   2  11        6.06        2.06     12.43 o 
   6   2  11       55.30       41.68     14.94 o 
   7   2  11       34.93       34.82     13.98 o 
   8   2  11      107.08       75.18     19.14 o 
   9   2  11       22.61        3.94     16.05 o 
  10   2  11       22.36        6.65     18.63 o 
  11   2  11        6.18       29.38     21.38 o 
  12   2  11        0.40       -4.95     21.19 o 
   1   3  11        3.41        0.35     10.36 o 
   2   3  11      341.38      403.01     86.53 o 
   3   3  11     1546.58     1581.07    104.22 o 
   4   3  11        6.86        5.35     14.34 o 
   5   3  11       75.61       62.38     20.01 o 
   6   3  11        0.15       -2.77     18.80 o 
   7   3  11      147.36      139.44     28.09 o 
   8   3  11       75.06       79.70     24.81 o 
   9   3  11       67.91       50.77     13.04 o 
  10   3  11       23.33       22.39     17.46 o 
  11   3  11        0.03       -1.50     22.07 o 
   0   4  11      691.20      634.63     40.50 o 
   1   4  11       43.96       44.07     14.28 o 
   2   4  11       42.40       38.24     13.03 o 
   3   4  11        5.03        0.30     14.24 o 
   4   4  11      265.61      261.49     31.96 o 
   5   4  11       36.82       35.00     22.27 o 
   6   4  11      131.53      128.49     31.29 o 
   7   4  11       33.16       35.38     21.17 o 
   8   4  11      103.07       81.38     29.26 o 
   9   4  11      114.49      110.81     27.36 o 
  10   4  11        7.66        1.31     25.17 o 
  11   4  11       11.48       18.44     22.23 o 
   1   5  11        5.90       -5.35     23.52 o 
   2   5  11       24.18       23.85     13.96 o 
   3   5  11       48.73       46.96     29.35 o 
   4   5  11      159.00      167.61     26.19 o 
   5   5  11        2.71        6.64     20.81 o 
   6   5  11       30.85       34.74     31.03 o 
   7   5  11      122.31      119.39     27.94 o 
   8   5  11       25.76       24.49     31.79 o 
   9   5  11       73.95       61.88     30.03 o 
  10   5  11        4.82        4.28     30.25 o 
   0   6  11       20.84       57.52     39.18 o 
   1   6  11      398.93      391.66     33.63 o 
   2   6  11      176.91      154.31     24.77 o 
   3   6  11        2.43       -2.56     11.13 o 
   4   6  11      326.24      322.31     44.93 o 
   5   6  11       35.22       42.02     22.28 o 
   6   6  11       43.63       66.39     25.21 o 
   7   6  11       19.37       15.65     37.94 o 
   8   6  11        0.00      -11.05     28.09 o 
   9   6  11        5.68       25.50     31.32 o 
   1   7  11       61.57       61.26     28.08 o 
   2   7  11      360.54      378.54     36.78 o 
   3   7  11      125.75      136.83     51.38 o 
   4   7  11       20.37       31.18     26.84 o 
   5   7  11        1.59      -18.40     27.38 o 
   6   7  11        1.33       13.89     31.89 o 
   7   7  11       16.32       30.81     36.69 o 
   0   8  11        1.51       59.29     45.91 o 
   1   8  11      196.32      164.49     49.20 o 
   2   8  11       71.77      124.10     54.21 o 
   3   8  11        5.03       85.03     47.53 o 
   4   8  11       97.39      128.39     32.26 o 
   5   8  11        0.83       62.44     38.85 o 
   1   9  11        0.05       16.98     30.68 o 
   2   9  11        0.10       40.58     38.86 o 
   0   0  12      129.36      128.25     26.27 o 
   1   0  12       83.82      100.13     21.45 o 
   2   0  12       23.29       23.22     13.39 o 
   3   0  12      847.07      942.43     55.22 o 
   4   0  12      560.43      621.97     48.80 o 
   5   0  12        1.86       -4.41     23.18 o 
   6   0  12        0.87        7.62     21.80 o 
   7   0  12       76.07       60.50     26.88 o 
   8   0  12       16.37       20.56     16.74 o 
   9   0  12       37.32       28.97     27.16 o 
  10   0  12      111.85       97.57     47.82 o 
  11   0  12      107.38      153.84     32.56 o 
  12   0  12        1.54       56.54     79.47 o 
   1   1  12     3001.83     3106.61     66.70 o 
   2   1  12      112.40      122.83     20.50 o 
   3   1  12       36.44       35.67     11.73 o 
   4   1  12      305.02      309.91     18.30 o 
   5   1  12      127.46      135.38     13.15 o 
   6   1  12       23.24       20.06     15.88 o 
   7   1  12        1.02       -1.23     11.34 o 
   8   1  12       58.34       76.52     20.48 o 
   9   1  12       11.92        8.94     16.39 o 
  10   1  12       80.98       54.52     22.93 o 
  11   1  12        5.80        6.41     19.83 o 
  12   1  12       58.02       23.10     28.62 o 
   0   2  12        2.95       10.54     13.88 o 
   1   2  12      150.49      140.99     13.43 o 
   2   2  12      283.84      320.66     33.15 o 
   3   2  12      467.81      484.08     20.36 o 
   4   2  12       26.80       31.59     10.17 o 
   5   2  12      262.39      294.02     27.06 o 
   6   2  12        6.54       -0.94     12.56 o 
   7   2  12      299.58      319.22     56.38 o 
   8   2  12       58.47       58.73     13.30 o 
   9   2  12       50.94       45.72     17.55 o 
  10   2  12        1.47        5.66     17.26 o 
  11   2  12      122.88      111.96     30.27 o 
  12   2  12        0.37       12.11     30.12 o 
   1   3  12       17.76        4.76      9.97 o 
   2   3  12        1.43       -3.97     12.94 o 
   3   3  12       44.20       46.51     12.03 o 
   4   3  12        0.02       -2.26     14.28 o 
   5   3  12       51.38       45.42     19.32 o 
   6   3  12       14.63       29.79     20.00 o 
   7   3  12       11.45       17.33     22.84 o 
   8   3  12       19.09        6.89     21.11 o 
   9   3  12       28.28       23.93     11.41 o 
  10   3  12       43.15       25.01     11.11 o 
  11   3  12       24.78       21.04     34.68 o 
   0   4  12        5.24        8.41     16.90 o 
   1   4  12       75.36      126.68     22.95 o 
   2   4  12      141.39      164.58     17.53 o 
   3   4  12       18.83       20.25     14.99 o 
   4   4  12        2.93        4.82     18.29 o 
   5   4  12      348.43      393.55     34.71 o 
   6   4  12      171.14      173.06     27.09 o 
   7   4  12      149.08      122.25     32.10 o 
   8   4  12        0.33        1.54     22.18 o 
   9   4  12       44.37       39.32     23.12 o 
  10   4  12       17.12       23.07     30.59 o 
  11   4  12       12.78        7.55     24.82 o 
   1   5  12      213.52      226.42     24.55 o 
   2   5  12       82.32       76.39     17.60 o 
   3   5  12        5.20       35.46     27.08 o 
   4   5  12       50.71       70.66     22.48 o 
   5   5  12      503.39      549.18     46.17 o 
   6   5  12        5.75        4.43     14.10 o 
   7   5  12        0.93       53.26     33.32 o 
   8   5  12        0.17        4.61     31.32 o 
   9   5  12        8.76       23.01     26.85 o 
  10   5  12        8.88       33.71     38.47 o 
   0   6  12      387.52      474.70     61.82 o 
   1   6  12        0.39       16.61     23.41 o 
   2   6  12      129.88      143.53     23.34 o 
   3   6  12       18.90       19.53      9.54 o 
   4   6  12        0.80       15.96     25.05 o 
   5   6  12      366.60      374.13     39.27 o 
   6   6  12       30.17       46.25     30.39 o 
   7   6  12        0.15       29.35     31.42 o 
   8   6  12        2.12       20.35     28.65 o 
   9   6  12       43.65       31.67     37.36 o 
   1   7  12       18.64        3.71     17.60 o 
   2   7  12       44.10       26.18     19.40 o 
   3   7  12        7.67        0.71     12.99 o 
   4   7  12       11.60       17.34     25.40 o 
   5   7  12       33.97       23.85     31.25 o 
   6   7  12       10.42       42.48     35.92 o 
   7   7  12        2.40       22.31     38.79 o 
   0   8  12        9.60       48.89     32.82 o 
   1   8  12       83.46       90.29     25.94 o 
   2   8  12       51.94       42.43     23.07 o 
   3   8  12       60.63       50.03     39.96 o 
   4   8  12       17.63        4.63     23.57 o 
   5   8  12      132.85      139.40     35.80 o 
   1   9  12        2.96       36.55     32.30 o 
   1   1  13        0.39       -3.13      9.64 o 
   2   1  13     2947.26     2891.96     66.02 o 
   3   1  13      603.70      652.74     33.28 o 
   4   1  13      131.70      159.95     16.21 o 
   5   1  13      373.33      390.09     28.93 o 
   6   1  13       31.01       34.89     13.71 o 
   7   1  13        0.25        0.86     16.93 o 
   8   1  13        7.14       16.72     10.68 o 
   9   1  13        0.27        8.45     13.80 o 
  10   1  13       17.72       12.66     17.50 o 
  11   1  13        1.19       22.47     35.90 o 
  12   1  13        0.24        6.03     44.45 o 
   0   2  13     3535.31     3417.57     92.28 o 
   1   2  13     3233.58     3446.72     87.58 o 
   2   2  13       52.84       60.95     12.67 o 
   3   2  13     3401.77     3454.49     73.05 o 
   4   2  13       87.84      142.81     24.45 o 
   5   2  13        3.64        3.23     10.56 o 
   6   2  13       34.43       28.12     14.20 o 
   7   2  13        0.39       -0.70     14.04 o 
   8   2  13       25.08       32.44     12.70 o 
   9   2  13       16.52       26.18     14.14 o 
  10   2  13        5.72        4.98     15.00 o 
  11   2  13        1.71       13.51     22.10 o 
   1   3  13      425.47      413.30     18.71 o 
   2   3  13     1136.28     1151.62     38.67 o 
   3   3  13      241.99      243.79     16.88 o 
   4   3  13       61.70       65.25      9.93 o 
   5   3  13       40.85       55.49     27.36 o 
   6   3  13       33.02       18.74     16.61 o 
   7   3  13      201.09      192.42     29.95 o 
   8   3  13       82.06       59.31     28.01 o 
   9   3  13        2.09        1.20      8.11 o 
  10   3  13       51.67       52.53     21.22 o 
  11   3  13        2.53       81.23     44.19 o 
   0   4  13       38.58       54.19     23.74 o 
   1   4  13      876.58      864.05     36.57 o 
   2   4  13      240.62      265.14     19.54 o 
   3   4  13       46.26       34.33     20.26 o 
   4   4  13      189.86      204.70     24.55 o 
   5   4  13       13.73       32.70     21.97 o 
   6   4  13        8.90       21.90     19.23 o 
   7   4  13      139.69      105.91     30.46 o 
   8   4  13       15.01       11.58     25.81 o 
   9   4  13        8.13        0.22     29.20 o 
  10   4  13       23.36        0.41     21.75 o 
   1   5  13       29.25       26.31     13.87 o 
   2   5  13      114.48      139.37     20.75 o 
   3   5  13       73.05       77.44     38.32 o 
   4   5  13       64.38       87.36     24.54 o 
   5   5  13      164.27      159.87     28.37 o 
   6   5  13       51.43       61.01     25.32 o 
   7   5  13       28.57       18.47     22.35 o 
   8   5  13      125.16       88.99     35.06 o 
   9   5  13        5.16       19.79     26.56 o 
  10   5  13       18.00       27.17     29.44 o 
   0   6  13      385.15      334.99     39.11 o 
   1   6  13      162.45      189.74     30.60 o 
   2   6  13       95.20      101.57     21.40 o 
   3   6  13       49.15       60.76     36.85 o 
   4   6  13        1.52        7.71     24.27 o 
   5   6  13       38.66       24.65     25.74 o 
   6   6  13        1.81       45.74     30.93 o 
   7   6  13       10.00       24.41     61.82 o 
   8   6  13       12.60       32.37     29.47 o 
   9   6  13       17.54       63.47     35.64 o 
   1   7  13        3.01       14.33     21.04 o 
   2   7  13      276.54      213.65     32.70 o 
   3   7  13       83.96       90.22     44.33 o 
   4   7  13       36.76       41.06     31.77 o 
   5   7  13       14.40       39.42     25.35 o 
   6   7  13       61.05       68.94     35.84 o 
   7   7  13        0.29      -15.74     59.84 o 
   0   8  13       68.25      139.25     51.21 o 
   1   8  13      108.62       56.06     27.03 o 
   2   8  13        1.12      -12.19     30.41 o 
   3   8  13       33.40       39.47     42.94 o 
   4   8  13        1.98       28.79     33.78 o 
   5   8  13       18.12       29.95     31.72 o 
   0   0  14    11764.83    11046.19    478.36 o 
   1   0  14     5155.19     5246.48    173.34 o 
   2   0  14     1921.87     1937.79     64.67 o 
   3   0  14      287.35      300.71     36.96 o 
   4   0  14      237.85      346.08     69.51 o 
   5   0  14       68.21       75.44     27.04 o 
   6   0  14       36.46       22.63     38.31 o 
   7   0  14        0.11       22.20     64.72 o 
   8   0  14        8.04       18.41     37.32 o 
   9   0  14       32.97        2.53     21.32 o 
  10   0  14        0.36        7.94     23.24 o 
  11   0  14       19.11       78.50     64.41 o 
  12   0  14        0.10       25.36     34.91 o 
   1   1  14     2153.65     2134.83     45.14 o 
   2   1  14       49.54       49.35     13.04 o 
   3   1  14      423.73      462.80     36.44 o 
   4   1  14        6.97        5.31     10.29 o 
   5   1  14       23.72        9.47      9.62 o 
   6   1  14      115.91      119.41     17.51 o 
   7   1  14        0.76        1.09     15.09 o 
   8   1  14       86.50       89.36     24.33 o 
   9   1  14      219.98      201.63     35.37 o 
  10   1  14       17.89        7.29     10.58 o 
  11   1  14       84.48      127.60     34.47 o 
   0   2  14      299.27      336.16     25.74 o 
   1   2  14     1360.14     1453.82     41.18 o 
   2   2  14      479.42      454.28     19.31 o 
   3   2  14       60.94       77.41     12.24 o 
   4   2  14       75.32       77.59     11.01 o 
   5   2  14        4.26        4.01     10.64 o 
   6   2  14       89.92       88.33     12.67 o 
   7   2  14      136.84      141.90     14.56 o 
   8   2  14       53.68       48.09     14.55 o 
   9   2  14        7.73       -7.81     12.87 o 
  10   2  14      107.73       97.55     26.05 o 
  11   2  14        1.73        8.45     21.63 o 
   1   3  14        9.19       14.00     11.73 o 
   2   3  14      166.14      157.13     19.14 o 
   3   3  14      657.19      681.82     25.08 o 
   4   3  14       45.44       44.01     10.66 o 
   5   3  14      343.03      353.42     31.09 o 
   6   3  14       15.90       -0.39     17.91 o 
   7   3  14      104.61       68.24     23.93 o 
   8   3  14       62.25       31.95     22.59 o 
   9   3  14      252.78      225.71     44.23 o 
  10   3  14        2.67        4.91     21.45 o 
  11   3  14       34.98       37.47     36.01 o 
   0   4  14      463.46      499.85     53.54 o 
   1   4  14       21.84       20.26     18.01 o 
   2   4  14       20.06       19.71     14.58 o 
   3   4  14      472.47      616.85     56.41 o 
   4   4  14       35.09       32.67     18.61 o 
   5   4  14        3.10      -10.59     20.33 o 
   6   4  14        0.82       -5.99     19.56 o 
   7   4  14       14.77       13.76     24.13 o 
   8   4  14       38.33       12.71     26.76 o 
   9   4  14        0.01       18.18     19.24 o 
  10   4  14        7.84        6.87     24.34 o 
   1   5  14      125.85      129.89     22.99 o 
   2   5  14      323.07      276.24     21.73 o 
   3   5  14      373.69      413.30     40.94 o 
   4   5  14        0.01        5.45     18.23 o 
   5   5  14       14.95       17.82     21.76 o 
   6   5  14       12.30        9.97     22.49 o 
   7   5  14      212.59      143.26     36.95 o 
   8   5  14       10.91       18.85     29.99 o 
   9   5  14        6.48       18.51     33.09 o 
   0   6  14      119.53      133.95     52.45 o 
   1   6  14        2.64       -2.04     17.28 o 
   2   6  14       51.71       41.38     44.47 o 
   3   6  14      226.71      222.71     38.18 o 
   4   6  14        3.80        0.30     25.11 o 
   5   6  14       10.56       -0.16     22.51 o 
   6   6  14        9.09        3.70     25.02 o 
   7   6  14       72.99      112.77     34.69 o 
   8   6  14       10.44       23.65     36.44 o 
   1   7  14        4.85        8.32     23.89 o 
   2   7  14       57.54       31.86     20.17 o 
   3   7  14       99.98      103.94     36.21 o 
   4   7  14       37.18       33.90     32.44 o 
   5   7  14       35.77       28.88     31.89 o 
   6   7  14        1.55       -4.00     30.78 o 
   7   7  14       65.56      200.94     61.94 o 
   0   8  14       58.79       81.91     46.41 o 
   1   8  14        1.74        3.70     25.70 o 
   2   8  14        2.03       27.52     21.68 o 
   3   8  14        4.96        3.89     33.03 o 
   4   8  14       32.72       35.09     34.49 o 
   5   8  14        3.53       64.86     44.82 o 
   1   1  15     1173.72     1298.00     35.50 o 
   2   1  15      853.97      823.48     31.27 o 
   3   1  15       43.44       43.37     11.07 o 
   4   1  15      141.47      148.72     17.56 o 
   5   1  15      576.03      516.33     25.25 o 
   6   1  15        1.83       -5.25     15.77 o 
   7   1  15      169.76      190.21     20.25 o 
   8   1  15        0.62        5.04     15.08 o 
   9   1  15        5.17        3.91     18.82 o 
  10   1  15        1.77       10.68     22.13 o 
  11   1  15        0.44       -5.87     25.21 o 
   0   2  15     3429.78     3378.68     98.64 o 
   1   2  15        5.48        8.59     12.12 o 
   2   2  15      185.66      163.46     14.22 o 
   3   2  15        7.91       10.82     10.65 o 
   4   2  15       53.69       56.06     10.14 o 
   5   2  15       10.08        6.43     15.55 o 
   6   2  15        0.01        1.40     15.35 o 
   7   2  15      192.67      211.27     26.10 o 
   8   2  15        2.48        1.42     19.40 o 
   9   2  15       20.84       12.56     18.84 o 
  10   2  15       41.70       35.72     25.36 o 
  11   2  15        3.78       24.97     25.79 o 
   1   3  15       16.62       16.46     11.76 o 
   2   3  15      165.60      184.71     16.75 o 
   3   3  15      196.30      190.79     18.67 o 
   4   3  15       18.19       19.43     12.10 o 
   5   3  15       19.99       15.85     11.41 o 
   6   3  15        9.46        8.90      9.54 o 
   7   3  15       63.17       37.92     17.08 o 
   8   3  15        1.52       -1.04      5.94 o 
   9   3  15      103.66       55.74     17.71 o 
  10   3  15        1.30       -2.56     31.15 o 
  11   3  15        2.58        2.18     40.01 o 
   0   4  15      943.94     1011.76     66.11 o 
   1   4  15        0.02       -2.49     12.73 o 
   2   4  15       38.78       40.44     19.73 o 
   3   4  15      955.82      977.26     54.43 o 
   4   4  15        1.61       14.31     17.56 o 
   5   4  15       24.88       23.61     23.17 o 
   6   4  15        0.42       -4.71     16.70 o 
   7   4  15        7.62        9.10     21.16 o 
   8   4  15        8.46       17.09     26.04 o 
   9   4  15       41.11       69.19     29.17 o 
  10   4  15       67.43       41.75     30.93 o 
   1   5  15        3.14        1.64     14.24 o 
   2   5  15       56.21       52.96     19.83 o 
   3   5  15       91.38       53.16     28.91 o 
   4   5  15       17.63       47.46     41.55 o 
   5   5  15      120.94       97.59     29.81 o 
   6   5  15       21.12       31.58     21.36 o 
   7   5  15       39.30       24.72     26.05 o 
   8   5  15       12.53       19.88     26.97 o 
   9   5  15       42.98       51.85     33.30 o 
   0   6  15      745.60      815.32     70.61 o 
   1   6  15        2.18        3.59     20.26 o 
   2   6  15      420.70      462.94     31.59 o 
   3   6  15        7.23       -6.94     32.53 o 
   4   6  15        6.52       16.87     28.06 o 
   5   6  15       29.18       19.14     28.43 o 
   6   6  15        9.42       11.24     23.40 o 
   7   6  15       16.17       33.53     29.95 o 
   8   6  15       15.23       28.75     34.41 o 
   1   7  15        0.52       -1.72     20.15 o 
   2   7  15       82.26       64.64     23.07 o 
   3   7  15       26.02        3.74     39.50 o 
   4   7  15        0.17       -5.32     24.47 o 
   5   7  15       13.33       19.96     25.11 o 
   6   7  15       21.97       42.23     38.97 o 
   7   7  15        6.20        3.32     31.61 o 
   0   8  15      133.30      135.74     53.65 o 
   1   8  15       45.86       17.52     35.16 o 
   2   8  15      109.14      142.88     47.18 o 
   3   8  15       38.05       56.76     38.76 o 
   4   8  15       15.59       15.86     33.35 o 
   0   0  16     2659.96     2727.32    140.99 o 
   1   0  16     6619.66     7359.53    214.41 o 
   2   0  16     1125.31     1171.25     48.69 o 
   3   0  16      184.72      180.47     10.78 o 
   4   0  16      308.16      310.62     37.78 o 
   5   0  16        2.54       -5.49     21.75 o 
   6   0  16       45.04       43.68     33.85 o 
   7   0  16      118.62      121.01     35.00 o 
   8   0  16       22.35       33.13     34.18 o 
   9   0  16       52.44       75.55     42.74 o 
  10   0  16        0.02        5.34     36.34 o 
  11   0  16        0.00       92.67     54.75 o 
   1   1  16     1571.91     1688.31     95.09 o 
   2   1  16      855.47      791.37     39.55 o 
   3   1  16       47.15       66.18     12.26 o 
   4   1  16       16.52       35.15     13.43 o 
   5   1  16        0.73      442.69    576.42 o 
   6   1  16        6.21        7.61     20.48 o 
   7   1  16        1.07       -1.86     21.94 o 
   8   1  16        6.56       10.43     25.27 o 
   9   1  16       60.73       53.71     26.75 o 
  10   1  16        3.57       -6.34     26.64 o 
  11   1  16        4.38       36.29     34.15 o 
   0   2  16        0.94       -4.86     18.95 o 
   1   2  16      825.43      842.51     29.40 o 
   2   2  16      293.83      332.48     21.27 o 
   3   2  16        3.19        2.91      9.73 o 
   4   2  16        0.17        3.61      9.52 o 
   5   2  16        5.47        3.51     15.50 o 
   6   2  16      116.62       92.24     18.48 o 
   7   2  16      281.48      259.99     23.65 o 
   8   2  16       40.38       42.30     21.09 o 
   9   2  16      104.32       99.59     25.85 o 
  10   2  16      128.32       65.20     25.52 o 
  11   2  16        0.08       -8.79     29.72 o 
   1   3  16      841.05      844.06     33.36 o 
   2   3  16      684.82      650.49     67.30 o 
   3   3  16      248.09      244.73     18.22 o 
   4   3  16        0.52        3.59     15.72 o 
   5   3  16       62.43       61.84     12.51 o 
   6   3  16      101.38       94.62     11.59 o 
   7   3  16        2.26        1.60      5.50 o 
   8   3  16       89.89      110.13     19.46 o 
   9   3  16       46.72       91.20     29.59 o 
  10   3  16        3.82       -5.41     36.38 o 
  11   3  16       12.16       52.37     51.09 o 
   0   4  16        2.85      -10.02     24.79 o 
   1   4  16      207.55      214.26     25.76 o 
   2   4  16       26.54       37.35     18.52 o 
   3   4  16       67.49       59.95     22.58 o 
   4   4  16       92.55      102.16     24.68 o 
   5   4  16      338.56      375.39     37.71 o 
   6   4  16       41.93       35.69     20.33 o 
   7   4  16      156.51      131.15     29.26 o 
   8   4  16       12.45       20.76     19.59 o 
   9   4  16       62.00       63.80     24.28 o 
  10   4  16       42.57      128.06     55.36 o 
   1   5  16        0.18        4.03     15.95 o 
   2   5  16        2.15       -2.00     14.65 o 
   3   5  16       39.23       35.68     25.34 o 
   4   5  16        0.09        0.26     21.91 o 
   5   5  16      148.14      133.92     26.81 o 
   6   5  16       49.64       28.84     21.43 o 
   7   5  16        0.46        8.57     24.46 o 
   8   5  16       13.19        9.21     23.30 o 
   9   5  16        0.57       -4.11     24.64 o 
   0   6  16      483.49      517.24     45.45 o 
   1   6  16       40.51       34.67     19.32 o 
   2   6  16       86.98       96.90     24.96 o 
   3   6  16        6.35       16.58     26.49 o 
   4   6  16        0.11       -2.17     21.43 o 
   5   6  16       96.44       88.94     33.43 o 
   6   6  16        0.02        1.61     28.85 o 
   7   6  16       76.06       69.89     25.80 o 
   8   6  16        3.11       17.70     29.48 o 
   1   7  16        1.23        9.95     21.85 o 
   2   7  16        5.42        7.20     18.49 o 
   3   7  16        7.66       15.05     31.15 o 
   4   7  16        7.84       14.20     31.44 o 
   5   7  16       19.14       27.14     25.17 o 
   6   7  16        0.00       47.87     37.47 o 
   0   8  16       55.02       52.58     43.72 o 
   1   8  16        2.86        9.11     22.85 o 
   2   8  16        7.16       43.02     40.18 o 
   3   8  16        0.08       46.17     40.00 o 
   4   8  16       17.81       46.08     40.73 o 
   1   1  17        0.38       -8.06     10.40 o 
   2   1  17       42.61       49.08     12.27 o 
   3   1  17        6.58        9.60     14.81 o 
   4   1  17       86.41       75.81     13.34 o 
   5   1  17      326.46      393.83     35.99 o 
   6   1  17       29.07       28.02     22.97 o 
   7   1  17       86.07       95.46     27.22 o 
   8   1  17       48.81       54.70     28.02 o 
   9   1  17       53.62       61.14     34.67 o 
  10   1  17       17.44       12.14     30.05 o 
  11   1  17        5.11       28.70     35.71 o 
   0   2  17      718.07      777.44     38.18 o 
   1   2  17        7.58       12.03     11.02 o 
   2   2  17      147.88      177.12     20.41 o 
   3   2  17      243.01      258.98     19.26 o 
   4   2  17       19.38       19.14      9.96 o 
   5   2  17       42.22       38.96     16.77 o 
   6   2  17       43.27       24.59     16.21 o 
   7   2  17        0.66       -7.82     14.56 o 
   8   2  17        0.18       -5.49     16.21 o 
   9   2  17      114.13      100.99     25.64 o 
  10   2  17       28.37       13.23     35.12 o 
  11   2  17       36.66       59.62     45.59 o 
   1   3  17      335.92      334.03     23.55 o 
   2   3  17        0.11        4.82     12.37 o 
   3   3  17        6.58        5.95     12.54 o 
   4   3  17       52.78       48.80     12.51 o 
   5   3  17      103.95      114.75     14.22 o 
   6   3  17        0.31        6.26      9.63 o 
   7   3  17        0.04        5.23      7.41 o 
   8   3  17        0.87       -1.94      7.99 o 
   9   3  17       43.54       83.64     26.22 o 
  10   3  17       15.27       32.34     33.50 o 
   0   4  17      729.37      773.52     52.24 o 
   1   4  17      351.29      355.79     29.95 o 
   2   4  17        0.54        3.85     17.73 o 
   3   4  17      423.30      405.98     31.73 o 
   4   4  17      144.01      118.55     23.81 o 
   5   4  17        0.65       -0.57     18.19 o 
   6   4  17        9.23        6.16     19.25 o 
   7   4  17      172.73      200.27     30.01 o 
   8   4  17       55.16       74.27     26.08 o 
   9   4  17       71.11       43.97     31.69 o 
  10   4  17       11.77        2.67     36.66 o 
   1   5  17        1.09       -2.42     19.01 o 
   2   5  17       22.84       18.02     28.06 o 
   3   5  17       41.35       30.54     17.96 o 
   4   5  17        1.07       12.15     24.94 o 
   5   5  17       67.41       59.92     25.73 o 
   6   5  17        9.03       19.19     21.76 o 
   7   5  17        8.81       38.12     31.97 o 
   8   5  17        2.79       26.49     27.60 o 
   9   5  17        0.41       32.46     31.11 o 
   0   6  17      608.09      657.26     69.94 o 
   1   6  17      338.92      403.86     29.01 o 
   2   6  17       59.83       71.37     20.43 o 
   3   6  17       66.57       58.31     41.13 o 
   4   6  17       87.99       94.95     29.06 o 
   5   6  17        3.75      -12.62     24.63 o 
   6   6  17       60.85       66.07     29.65 o 
   7   6  17        5.43       16.47     22.69 o 
   8   6  17       11.84       10.69     31.18 o 
   1   7  17       28.18       34.96     24.37 o 
   2   7  17       11.17        0.55     19.62 o 
   3   7  17       67.21       56.83     43.00 o 
   4   7  17       19.97       23.86     28.03 o 
   5   7  17      113.09      101.85     30.10 o 
   6   7  17        8.59       30.79     31.79 o 
   0   8  17       83.21       14.08     55.76 o 
   1   8  17       62.09       75.81     35.55 o 
   2   8  17        2.85       60.00     37.72 o 
   3   8  17       77.77       68.98     51.80 o 
   0   0  18      970.52     1030.41     60.64 o 
   1   0  18     1694.97     1857.75     69.33 o 
   2   0  18       30.05      129.40     71.49 o 
   3   0  18       68.67       67.14     11.38 o 
   4   0  18      519.00      515.12     73.06 o 
   5   0  18      406.98      409.32     61.90 o 
   6   0  18      189.48      206.27     39.68 o 
   7   0  18      433.05      646.93    277.04 o 
   8   0  18        5.74       12.49     48.80 o 
   9   0  18       88.41       76.71     46.04 o 
  10   0  18      166.99      171.15     66.94 o 
  11   0  18        4.07       49.48     94.41 o 
   1   1  18      419.79      459.80     23.64 o 
   2   1  18      694.19      691.85     27.92 o 
   3   1  18      195.71      208.46     20.06 o 
   4   1  18      597.55      640.33     27.11 o 
   5   1  18       92.66      102.28     24.25 o 
   6   1  18        2.47      -11.64     23.38 o 
   7   1  18       11.20        6.51     23.75 o 
   8   1  18      440.89      396.30     44.08 o 
   9   1  18        6.07       -7.78     36.45 o 
  10   1  18       20.61       62.74     80.74 o 
  11   1  18        2.30       42.48     46.78 o 
   0   2  18      300.53      251.63     32.43 o 
   1   2  18        6.93       -1.59     11.41 o 
   2   2  18      106.64      114.11     18.86 o 
   3   2  18      878.81      893.37     41.61 o 
   4   2  18      304.08      302.94     21.96 o 
   5   2  18        0.06        0.93     13.35 o 
   6   2  18        2.81       -0.36     13.32 o 
   7   2  18      217.96      177.23     23.78 o 
   8   2  18        9.14       17.10     22.32 o 
   9   2  18      138.92      104.99     29.61 o 
  10   2  18       36.52       14.03     35.01 o 
  11   2  18        4.67        1.51     39.73 o 
   1   3  18      311.88      317.74     29.57 o 
   2   3  18      440.94      502.65     28.19 o 
   3   3  18        2.73       -1.69     11.71 o 
   4   3  18      131.27      124.42     16.03 o 
   5   3  18        2.68        4.12     10.68 o 
   6   3  18       56.52       62.85     10.29 o 
   7   3  18       56.59       41.61     12.54 o 
   8   3  18      415.74      373.32     32.26 o 
   9   3  18        0.19       -3.49     14.52 o 
  10   3  18       10.37        0.24     43.91 o 
   0   4  18      233.02      228.78     38.71 o 
   1   4  18      424.41      419.56     41.43 o 
   2   4  18       46.42       28.18     15.19 o 
   3   4  18      222.34      222.64     27.27 o 
   4   4  18       55.46       30.04     18.37 o 
   5   4  18        0.44        1.14     18.60 o 
   6   4  18       20.18       21.10     19.27 o 
   7   4  18       12.74       12.42     17.92 o 
   8   4  18        1.48       11.18     21.12 o 
   9   4  18       92.15       83.79     33.46 o 
   1   5  18        2.95       -3.16     16.82 o 
   2   5  18       29.65       20.62     22.60 o 
   3   5  18       99.70       61.17     24.43 o 
   4   5  18      130.85      114.47     24.57 o 
   5   5  18       58.02       58.45     23.49 o 
   6   5  18        5.25        9.95     22.33 o 
   7   5  18      105.36       78.09     30.93 o 
   8   5  18        9.81        9.41     24.11 o 
   9   5  18        4.79      -10.74     27.35 o 
   0   6  18       79.03       99.88     37.26 o 
   1   6  18      408.54      426.37     42.03 o 
   2   6  18        4.42       10.11     20.65 o 
   3   6  18        0.21       -5.40     21.38 o 
   4   6  18       37.47       30.48     29.44 o 
   5   6  18        6.36      -17.74     27.56 o 
   6   6  18        4.56       -6.61     28.23 o 
   7   6  18        2.24       23.22     25.09 o 
   1   7  18       47.68       47.42     21.14 o 
   2   7  18       48.11       61.58     24.96 o 
   3   7  18       25.73       39.50     38.94 o 
   4   7  18       13.92       33.46     32.51 o 
   5   7  18       28.70       26.05     25.92 o 
   6   7  18        8.49       55.12     32.65 o 
   0   8  18       50.28       31.63     43.19 o 
   1   8  18       10.71       21.17     25.93 o 
   2   8  18       60.02       67.09     35.89 o 
   3   8  18       14.27      -11.00     33.29 o 
   1   1  19       16.19       18.46     13.35 o 
   2   1  19        7.81       19.19     12.73 o 
   3   1  19      117.49      135.34     19.75 o 
   4   1  19       64.19       62.78     18.16 o 
   5   1  19      173.05      167.95     29.60 o 
   6   1  19       30.88       29.97     23.25 o 
   7   1  19       98.65      125.93     35.69 o 
   8   1  19      155.09      173.36     32.68 o 
   9   1  19       36.23       71.24     37.27 o 
  10   1  19        1.95      -18.78     31.32 o 
  11   1  19        7.50       11.25     34.60 o 
   0   2  19      438.05      464.13     35.78 o 
   1   2  19        5.04       -0.70     12.20 o 
   2   2  19      189.78      182.92     25.65 o 
   3   2  19      311.00      370.53     45.46 o 
   4   2  19        0.03      -12.12     11.17 o 
   5   2  19      259.79      256.45     25.50 o 
   6   2  19       92.68       68.40     16.41 o 
   7   2  19       73.11       96.20     34.69 o 
   8   2  19      117.05      124.02     50.10 o 
   9   2  19        1.75       29.34     42.40 o 
  10   2  19        3.26      -40.24     45.81 o 
   1   3  19        4.72        3.66     11.60 o 
   2   3  19      119.66      126.68     16.97 o 
   3   3  19       61.49       57.83     15.10 o 
   4   3  19      142.04      143.13     15.67 o 
   5   3  19        0.20        7.37     12.04 o 
   6   3  19        3.98       10.22     14.21 o 
   7   3  19       41.50       42.65     13.95 o 
   8   3  19       27.62       46.52     22.33 o 
   9   3  19      141.23      146.78     40.32 o 
  10   3  19       44.58       62.45     50.47 o 
   0   4  19      351.09      331.17     31.91 o 
   1   4  19      774.31      710.00     55.64 o 
   2   4  19       83.70       72.67     15.38 o 
   3   4  19      519.40      534.97     29.27 o 
   4   4  19      105.92       89.63     14.74 o 
   5   4  19       90.66       66.41     20.21 o 
   6   4  19       62.01       47.18     20.64 o 
   7   4  19        1.07       15.98     17.48 o 
   8   4  19        5.47      -14.47     29.68 o 
   9   4  19        6.35        0.11     27.07 o 
   1   5  19       27.78       24.40     18.64 o 
   2   5  19      710.73      810.15    175.07 o 
   3   5  19       22.75       15.36     21.71 o 
   4   5  19        9.49       13.26     23.24 o 
   5   5  19       27.56       40.03     23.75 o 
   6   5  19       38.84       31.25     19.36 o 
   7   5  19        1.71       20.43     24.51 o 
   8   5  19        3.06       26.29     25.63 o 
   0   6  19      231.28      200.09     51.22 o 
   1   6  19      124.18      122.81     29.14 o 
   2   6  19       53.05       50.15     29.20 o 
   3   6  19        9.05       14.81     26.14 o 
   4   6  19        5.12       -0.82     26.00 o 
   5   6  19        0.41       21.98     25.85 o 
   6   6  19        8.96       12.01     25.99 o 
   7   6  19        0.13       63.34     29.23 o 
   1   7  19       12.65       21.08     31.44 o 
   2   7  19      105.44       92.67     30.97 o 
   3   7  19        4.67       18.15     31.41 o 
   4   7  19      105.88       95.05     29.12 o 
   5   7  19        3.17       -1.55     26.85 o 
   0   8  19       92.15       63.10     47.27 o 
   1   8  19        1.02       56.49     28.74 o 
   2   8  19       55.77       89.86     38.72 o 
   0   0  20      319.36      301.99     36.63 o 
   1   0  20     1348.89     1433.51     50.45 o 
   2   0  20       13.70        9.09     16.05 o 
   3   0  20        0.81       -1.29     10.88 o 
   4   0  20       15.93       26.57     37.03 o 
   5   0  20      119.09      115.45     39.72 o 
   6   0  20     2169.99     2336.13    148.06 o 
   7   0  20      148.62      158.04     53.41 o 
   8   0  20      464.61      595.65     72.47 o 
   9   0  20       17.03       34.94     48.81 o 
  10   0  20        0.00       79.27    103.82 o 
   1   1  20      115.62      129.17     16.77 o 
   2   1  20      285.28      306.51     18.19 o 
   3   1  20     1372.66     1414.99     43.10 o 
   4   1  20       45.42       44.32     18.39 o 
   5   1  20      765.04      806.57     56.77 o 
   6   1  20      213.36      247.36     38.93 o 
   7   1  20     1347.21     1441.09     83.35 o 
   8   1  20      190.18      179.86     35.82 o 
   9   1  20        0.40      -26.11     28.41 o 
  10   1  20        0.67       41.06     49.13 o 
   0   2  20     1048.34     1007.98     54.77 o 
   1   2  20      272.79      294.14     22.44 o 
   2   2  20      364.83      366.34     24.12 o 
   3   2  20      482.06      473.54     28.93 o 
   4   2  20      110.08      123.08     22.95 o 
   5   2  20      280.12      309.74     25.18 o 
   6   2  20      865.19      841.60     55.30 o 
   7   2  20       65.15       39.05     30.23 o 
   8   2  20       66.03       28.79     43.71 o 
   9   2  20        9.00       34.65     91.42 o 
  10   2  20        5.12      -47.81     40.97 o 
   1   3  20       10.44        9.32     13.54 o 
   2   3  20       40.84       34.24     16.63 o 
   3   3  20      225.42      217.78     22.85 o 
   4   3  20       18.66        4.69     12.61 o 
   5   3  20       23.99       17.12     11.08 o 
   6   3  20      147.79      128.01     21.19 o 
   7   3  20      251.78      226.94     22.85 o 
   8   3  20       31.10       44.96     23.91 o 
   9   3  20        9.98       21.48     42.86 o 
  10   3  20       19.82       -1.32     46.64 o 
   0   4  20     2488.16     2524.34    107.84 o 
   1   4  20      271.19      294.35     28.77 o 
   2   4  20       32.34       27.10     19.74 o 
   3   4  20       54.61       57.89     17.86 o 
   4   4  20       93.77       99.08     17.74 o 
   5   4  20       67.78       63.86     20.91 o 
   6   4  20      255.25      252.56     27.40 o 
   7   4  20        7.03        4.46     16.76 o 
   8   4  20       11.44       19.22     25.99 o 
   9   4  20       10.13       26.17     25.01 o 
   1   5  20      832.98      882.83     56.26 o 
   2   5  20      135.51      108.46     28.24 o 
   3   5  20      490.90      494.67     45.14 o 
   4   5  20       61.56       50.89     25.68 o 
   5   5  20        0.67       15.00     22.49 o 
   6   5  20       11.14       24.10     21.89 o 
   7   5  20        1.59       27.29     27.17 o 
   8   5  20        2.49        8.83     33.26 o 
   0   6  20      476.25      480.31     66.23 o 
   1   6  20      254.33      225.41     36.42 o 
   2   6  20       35.37       39.23     30.08 o 
   3   6  20       10.01        5.61     22.88 o 
   4   6  20        0.01        0.03     28.18 o 
   5   6  20       45.13       48.80     29.67 o 
   6   6  20       42.01       32.61     26.25 o 
   7   6  20       27.77       72.58     30.97 o 
   1   7  20       37.98       51.90     21.58 o 
   2   7  20       11.49       21.48     41.06 o 
   3   7  20        6.74       28.14     27.81 o 
   4   7  20        5.11       20.32     33.10 o 
   5   7  20        2.18       36.00     27.54 o 
   0   8  20      106.67       95.10     81.06 o 
   1   1  21      493.04      498.25     25.94 o 
   2   1  21       13.60       26.96     19.14 o 
   3   1  21       72.85       53.24     16.73 o 
   4   1  21      475.06      559.26     32.92 o 
   5   1  21       28.15       18.89     26.87 o 
   6   1  21        2.39       -3.02     23.69 o 
   7   1  21       28.54       15.21     26.14 o 
   8   1  21        2.44        6.19     26.25 o 
   9   1  21       12.01       -4.13     37.56 o 
  10   1  21        5.30       -3.04     37.61 o 
   0   2  21       22.40       44.97     21.45 o 
   1   2  21     1688.81     1692.55     50.83 o 
   2   2  21      376.95      395.09     25.43 o 
   3   2  21      425.73      369.27     30.96 o 
   4   2  21      100.69      136.12     26.07 o 
   5   2  21       10.69       -0.48     15.50 o 
   6   2  21      118.66       87.01     16.99 o 
   7   2  21       66.18       52.41     38.92 o 
   8   2  21        3.60       25.80     45.83 o 
   9   2  21       95.77      127.29     69.82 o 
  10   2  21       14.40      104.34     64.97 o 
   1   3  21       74.88       86.32     19.29 o 
   2   3  21      124.89      108.06     22.81 o 
   3   3  21     1555.70     1576.01     52.66 o 
   4   3  21       49.03       49.45     16.90 o 
   5   3  21      268.56      226.71     25.02 o 
   6   3  21       14.47       15.59     17.08 o 
   7   3  21        0.13        4.80     15.10 o 
   8   3  21       74.29       42.17     15.98 o 
   9   3  21       37.93      123.19     54.95 o 
   0   4  21       32.76       20.10     22.51 o 
   1   4  21       30.04       33.76     18.51 o 
   2   4  21      384.28      418.45     31.80 o 
   3   4  21      353.34      333.94     33.66 o 
   4   4  21       14.99       10.53     16.20 o 
   5   4  21        0.41        2.47     12.86 o 
   6   4  21       17.04        9.48     19.10 o 
   7   4  21       61.29       69.07     30.81 o 
   8   4  21       25.55       28.98     25.83 o 
   9   4  21        0.02       53.09     46.30 o 
   1   5  21       97.84       95.52     31.08 o 
   2   5  21        7.92       10.75     21.87 o 
   3   5  21      495.53      501.81     43.25 o 
   4   5  21        7.85        1.23     21.36 o 
   5   5  21       54.91       50.20     20.74 o 
   6   5  21       27.87       25.98     22.02 o 
   7   5  21        5.01       35.86     34.41 o 
   8   5  21        3.07       29.05     33.20 o 
   0   6  21       45.29       32.11     38.73 o 
   1   6  21       54.65       43.33     27.78 o 
   2   6  21        4.31        2.88     26.01 o 
   3   6  21        0.44        7.76     24.56 o 
   4   6  21       22.91       42.05     30.10 o 
   5   6  21        0.18       20.16     26.71 o 
   6   6  21        2.44       12.78     23.05 o 
   1   7  21       13.52       40.55     36.66 o 
   2   7  21        7.12       19.97     32.00 o 
   3   7  21        8.17       15.82     27.97 o 
   4   7  21       15.07       32.64     32.88 o 
   0   0  22       20.18       24.55     34.07 o 
   1   0  22       15.36       16.58     19.16 o 
   2   0  22      482.12      555.32     34.92 o 
   3   0  22     2532.74     2495.94    109.51 o 
   4   0  22      575.74      671.86     68.40 o 
   5   0  22     6197.52     6379.70    341.16 o 
   6   0  22      180.26      216.48     50.20 o 
   7   0  22       54.85       56.83     38.67 o 
   8   0  22        1.45        1.18     45.31 o 
   9   0  22        5.07      -13.64     40.16 o 
  10   0  22        2.28       93.19    125.47 o 
   1   1  22       46.70       44.18     13.35 o 
   2   1  22      146.55      161.32     21.36 o 
   3   1  22        0.13       -0.34     12.93 o 
   4   1  22      195.03      190.74     18.16 o 
   5   1  22     1232.65     1305.72     86.23 o 
   6   1  22      668.70      728.11     57.08 o 
   7   1  22      119.35      118.40     28.16 o 
   8   1  22        1.12       -7.99     24.41 o 
   9   1  22        0.04       -3.30     28.96 o 
  10   1  22        6.41       55.45     71.35 o 
   0   2  22        7.49       13.77     22.50 o 
   1   2  22       92.04       77.72     18.99 o 
   2   2  22       21.05       17.92     16.03 o 
   3   2  22     1291.25     1364.64     65.76 o 
   4   2  22      740.04      744.44     41.36 o 
   5   2  22     1922.57     1904.50     67.08 o 
   6   2  22        1.04       -6.22     16.90 o 
   7   2  22        0.13       -9.75     22.57 o 
   8   2  22       59.66       30.42     44.56 o 
   9   2  22        2.05      -23.71     57.03 o 
  10   2  22        2.36       11.91     37.71 o 
   1   3  22      507.97      525.77     34.83 o 
   2   3  22      406.79      376.91     36.51 o 
   3   3  22      181.14      161.31     22.49 o 
   4   3  22       12.80       13.84     15.40 o 
   5   3  22      100.46       95.36     21.53 o 
   6   3  22       30.65       53.58     20.82 o 
   7   3  22       17.03       10.09     14.57 o 
   8   3  22       11.92        0.72     14.29 o 
   9   3  22        1.93        3.23     45.82 o 
   0   4  22      142.17      137.85     38.25 o 
   1   4  22      676.02      690.26     43.17 o 
   2   4  22        6.59       12.73     17.33 o 
   3   4  22      784.42      803.09     42.44 o 
   4   4  22       70.08       56.76     20.15 o 
   5   4  22      313.69      275.30     22.56 o 
   6   4  22       35.82       14.42     13.99 o 
   7   4  22       40.48       43.57     32.49 o 
   8   4  22       14.23        5.85     22.54 o 
   1   5  22      264.55      268.23     34.79 o 
   2   5  22      271.26      221.54     34.09 o 
   3   5  22        0.58        6.02     21.89 o 
   4   5  22      176.38      179.87     26.13 o 
   5   5  22       51.12       47.67     25.18 o 
   6   5  22        0.70       14.72     21.61 o 
   7   5  22        7.40        9.08     31.95 o 
   0   6  22      114.97       95.30     45.75 o 
   1   6  22      236.62      208.27     35.48 o 
   2   6  22       12.08       -4.21     31.96 o 
   3   6  22      111.91       74.39     29.58 o 
   4   6  22       15.83       57.60     33.40 o 
   5   6  22        0.00       19.58     24.17 o 
   6   6  22       16.92       22.84     24.54 o 
   1   7  22      163.85      142.38     32.21 o 
   2   7  22       61.54       68.32     31.95 o 
   3   7  22       42.33       39.30     30.72 o 
   4   7  22        5.48       60.56     37.42 o 
   1   1  23       96.24      113.63     16.92 o 
   2   1  23        0.02      -10.14     14.09 o 
   3   1  23      920.07     1010.09     37.62 o 
   4   1  23        0.40       -4.55      9.46 o 
   5   1  23       42.82       57.78     28.50 o 
   6   1  23        0.64       -2.57     28.63 o 
   7   1  23       86.40       57.12     30.36 o 
   8   1  23       30.52       28.09     27.05 o 
   9   1  23       27.08       23.14     28.07 o 
  10   1  23        0.00        4.36     29.66 o 
   0   2  23       38.23       40.24     21.33 o 
   1   2  23       18.25       22.29     16.73 o 
   2   2  23      308.20      312.87     25.86 o 
   3   2  23      717.21      750.32     42.98 o 
   4   2  23        2.66        5.82     19.41 o 
   5   2  23      117.25      116.32     18.28 o 
   6   2  23        6.25        5.52     24.76 o 
   7   2  23       17.68       -0.28     24.21 o 
   8   2  23       13.56       13.54     21.52 o 
   9   2  23       16.54       60.36     82.29 o 
   1   3  23      188.46      142.50     23.24 o 
   2   3  23      235.19      236.74     33.31 o 
   3   3  23      292.17      309.47     26.88 o 
   4   3  23      231.16      204.99     23.69 o 
   5   3  23       66.39       62.90     17.62 o 
   6   3  23        4.58        4.88     17.50 o 
   7   3  23      112.38       77.26     27.46 o 
   8   3  23        4.29        0.97     43.86 o 
   9   3  23       25.32       20.50     51.59 o 
   0   4  23        0.22        9.44     21.81 o 
   1   4  23      606.59      648.33     38.51 o 
   2   4  23       60.02       52.08     19.14 o 
   3   4  23      112.04      123.42     27.05 o 
   4   4  23        6.51       13.06     18.23 o 
   5   4  23       75.79       61.51     21.21 o 
   6   4  23       10.71        0.32     12.25 o 
   7   4  23       13.79       20.46     27.56 o 
   8   4  23       38.91       67.05     47.04 o 
   1   5  23       65.42       62.46     29.34 o 
   2   5  23       31.85       15.78     25.48 o 
   3   5  23        0.07        5.02     17.82 o 
   4   5  23       81.52       79.06     24.43 o 
   5   5  23        5.98        8.51     20.55 o 
   6   5  23        1.32       30.49     21.44 o 
   7   5  23        0.08        6.77     36.31 o 
   0   6  23      191.35      265.47     48.62 o 
   1   6  23       19.88       13.67     32.70 o 
   2   6  23        0.04       -3.60     24.58 o 
   3   6  23        0.02       -6.84     23.97 o 
   4   6  23       17.51       10.02     25.31 o 
   5   6  23        6.66        5.00     23.15 o 
   6   6  23        1.43       39.14     42.85 o 
   1   7  23       49.94       28.87     27.57 o 
   2   7  23       28.21       39.52     40.06 o 
   3   7  23        4.76       15.92     26.72 o 
   0   0  24       43.34       88.70     39.67 o 
   1   0  24       86.40      104.29     20.74 o 
   2   0  24      819.33      863.83     63.69 o 
   3   0  24       87.17       64.34     16.05 o 
   4   0  24     1545.07     1772.63    142.83 o 
   5   0  24      134.59      171.53     88.43 o 
   6   0  24      121.29      110.02     42.49 o 
   7   0  24      714.09      816.09     98.97 o 
   8   0  24        2.20       25.11     35.13 o 
   9   0  24       17.82       40.99     75.84 o 
   1   1  24        0.31        0.47     14.84 o 
   2   1  24        7.66        8.65     13.59 o 
   3   1  24      776.63      828.72     36.97 o 
   4   1  24      414.87      421.51     24.20 o 
   5   1  24      395.20      397.06     32.76 o 
   6   1  24       59.84      101.32     36.37 o 
   7   1  24      227.59      110.93     46.08 o 
   8   1  24       55.21       74.14     43.00 o 
   9   1  24        3.75       31.77     29.88 o 
   0   2  24       43.15       32.80     22.69 o 
   1   2  24       65.81       44.52     18.92 o 
   2   2  24       50.81       54.33     18.08 o 
   3   2  24       10.37       -1.99     17.86 o 
   4   2  24      401.51      406.49     44.98 o 
   5   2  24       17.20        4.83     15.57 o 
   6   2  24      434.12      459.11     45.06 o 
   7   2  24      185.44      172.89     27.11 o 
   8   2  24       58.36       81.94     34.04 o 
   9   2  24        0.02        4.41     20.40 o 
   1   3  24      570.46      603.11     42.69 o 
   2   3  24        4.08       12.50     15.15 o 
   3   3  24      198.15      183.08     25.88 o 
   4   3  24       34.10        6.46     16.88 o 
   5   3  24      122.75      100.84     24.82 o 
   6   3  24      170.56      112.56     30.02 o 
   7   3  24        1.56       -5.16     13.75 o 
   8   3  24        4.40        1.60     38.36 o 
   0   4  24       51.21       49.39     42.34 o 
   1   4  24      131.33      138.68     29.74 o 
   2   4  24      108.67       98.37     27.24 o 
   3   4  24       13.18       19.56     21.34 o 
   4   4  24       32.69       22.21     18.62 o 
   5   4  24      115.87      106.26     32.42 o 
   6   4  24       34.04       37.98     15.79 o 
   7   4  24        9.70       29.50     30.52 o 
   8   4  24       26.49       46.19     47.26 o 
   1   5  24      500.35      567.23     50.76 o 
   2   5  24       15.66       14.44     23.35 o 
   3   5  24       76.26       59.49     25.55 o 
   4   5  24       52.25       27.77     23.27 o 
   5   5  24        3.50        7.80     20.91 o 
   6   5  24       13.14       49.58     35.71 o 
   7   5  24        6.69       29.97     39.18 o 
   0   6  24       46.58       60.76     72.14 o 
   1   6  24      292.23      351.20     38.01 o 
   2   6  24      100.51       96.82     31.47 o 
   3   6  24        2.50       18.00     26.00 o 
   4   6  24       27.94       32.44     24.75 o 
   5   6  24       22.41       14.67     23.89 o 
   1   7  24       21.18       17.64     35.66 o 
   2   7  24        0.32        8.16     28.77 o 
   1   1  25      353.02      419.59     42.56 o 
   2   1  25       34.91       19.77     17.55 o 
   3   1  25       84.68       80.35     14.97 o 
   4   1  25       33.43       34.55     12.94 o 
   5   1  25        3.75        2.11     22.95 o 
   6   1  25       46.95       44.55     28.03 o 
   7   1  25       10.89        6.33     27.16 o 
   8   1  25       11.44       30.84     41.34 o 
   9   1  25        2.54       12.25     51.43 o 
   0   2  25       14.46       15.75     23.83 o 
   1   2  25      236.27      320.92     60.23 o 
   2   2  25        8.05       14.08     19.48 o 
   3   2  25      134.80      135.42     22.70 o 
   4   2  25        5.85        4.32     17.22 o 
   5   2  25        5.18        2.24     15.58 o 
   6   2  25        3.09       -1.20     23.89 o 
   7   2  25        8.10       -7.79     23.16 o 
   8   2  25        1.71       -1.34     23.76 o 
   9   2  25       37.89       60.41     44.15 o 
   1   3  25       55.51       37.06     23.84 o 
   2   3  25       30.73       30.50     19.04 o 
   3   3  25       59.62       48.36     21.89 o 
   4   3  25       39.79       14.88     17.77 o 
   5   3  25        1.13        7.67     18.44 o 
   6   3  25       26.08       25.67     15.95 o 
   7   3  25       31.92       21.35     24.12 o 
   8   3  25       18.28       26.55     44.74 o 
   0   4  25      270.78      271.32     72.58 o 
   1   4  25      142.77      152.34     28.65 o 
   2   4  25       43.84       43.69     20.56 o 
   3   4  25      104.58       95.18     22.50 o 
   4   4  25       47.25       42.13     21.28 o 
   5   4  25       26.72       21.14     16.76 o 
   6   4  25        2.20       -1.38     26.88 o 
   7   4  25        0.54       13.78     42.73 o 
   1   5  25       15.70       18.75     23.82 o 
   2   5  25       46.49       31.46     27.14 o 
   3   5  25       17.57       12.01     25.41 o 
   4   5  25        3.02        5.57     23.65 o 
   5   5  25        0.00       22.42     22.10 o 
   6   5  25       10.22       39.24     41.97 o 
   0   6  25       20.56       42.19     54.58 o 
   1   6  25        0.06        9.65     32.93 o 
   2   6  25        3.33       24.59     30.28 o 
   3   6  25       10.35       26.40     24.46 o 
   4   6  25        3.39        0.57     21.87 o 
   0   0  26       32.59       17.34     30.75 o 
   1   0  26       70.01       58.39     22.43 o 
   2   0  26      937.41     1024.55     81.92 o 
   3   0  26       86.21       68.68     21.64 o 
   4   0  26      565.12      690.99    112.53 o 
   5   0  26       42.34       30.72     51.34 o 
   6   0  26       39.10        8.93     52.17 o 
   7   0  26       49.65       40.76     35.17 o 
   8   0  26       47.11       79.57     66.73 o 
   9   0  26        5.69       20.35     56.14 o 
   1   1  26        8.61       12.27     16.66 o 
   2   1  26       26.03       28.07     17.02 o 
   3   1  26      181.57      179.69     18.38 o 
   4   1  26        2.66        2.42      9.21 o 
   5   1  26      116.03      111.30     27.82 o 
   6   1  26       30.63        7.38     19.74 o 
   7   1  26       67.23       69.47     33.79 o 
   8   1  26       28.81       20.10     33.02 o 
   9   1  26       33.87       25.73     40.69 o 
   0   2  26      312.43      335.76     59.55 o 
   1   2  26      161.28      162.80     25.86 o 
   2   2  26       99.38       86.26     24.45 o 
   3   2  26       16.26       14.96     17.58 o 
   4   2  26      221.67      205.01     35.83 o 
   5   2  26       10.76       16.27     15.32 o 
   6   2  26       46.21       49.29     24.14 o 
   7   2  26      124.84      118.87     30.96 o 
   8   2  26       70.84       62.26     28.20 o 
   1   3  26       95.03       47.48     27.15 o 
   2   3  26       52.09       40.24     20.51 o 
   3   3  26       82.36       47.51     21.92 o 
   4   3  26       95.81       75.49     19.52 o 
   5   3  26       25.99       56.66     21.73 o 
   6   3  26       72.16       51.11     20.82 o 
   7   3  26       27.07       14.99     27.15 o 
   8   3  26       30.07       -8.51     51.56 o 
   0   4  26       14.60       34.04     50.31 o 
   1   4  26      253.00      256.41     28.94 o 
   2   4  26       54.40       37.10     21.53 o 
   3   4  26       23.62       16.68     19.67 o 
   4   4  26       34.77       18.76     20.24 o 
   5   4  26       43.46       47.41     25.29 o 
   6   4  26        7.68       27.74     30.52 o 
   7   4  26       27.52       46.07     41.27 o 
   1   5  26       16.45        8.24     25.80 o 
   2   5  26        1.11        6.76     21.96 o 
   3   5  26        1.35        4.13     19.11 o 
   4   5  26       23.09       24.50     27.82 o 
   5   5  26        0.00       27.50     35.05 o 
   6   5  26       24.79       50.30     44.13 o 
   0   6  26       72.53       96.00     40.75 o 
   1   6  26       28.64       10.41     24.82 o 
   2   6  26       66.68       47.70     24.90 o 
   3   6  26       11.02       18.80     26.49 o 
   4   6  26       56.81       77.92     28.12 o 
   1   1  27       13.98       13.50     17.29 o 
   2   1  27       87.45       72.40     17.37 o 
   3   1  27       92.72       77.27     14.73 o 
   4   1  27       17.41        4.84     13.88 o 
   5   1  27       59.31       54.57     27.48 o 
   6   1  27        9.96       35.25     32.37 o 
   7   1  27        0.09       10.72     36.50 o 
   8   1  27        0.25       -8.28     32.79 o 
   0   2  27        5.89        1.15     21.25 o 
   1   2  27      135.85      138.05     25.79 o 
   2   2  27       22.89       18.39     21.44 o 
   3   2  27       28.46       42.54     18.51 o 
   4   2  27       38.50       15.26     18.70 o 
   5   2  27       55.19       37.59     13.18 o 
   6   2  27        1.14       23.89     26.32 o 
   7   2  27       32.44       50.40     27.97 o 
   8   2  27       23.87        7.51     29.73 o 
   1   3  27       27.85       11.93     24.05 o 
   2   3  27        3.40       -9.09     18.27 o 
   3   3  27       16.87       19.74     20.12 o 
   4   3  27       11.61       -2.10     14.76 o 
   5   3  27       27.51       41.98     23.19 o 
   6   3  27        4.70       26.60     24.15 o 
   7   3  27       12.24       -5.01     27.07 o 
   0   4  27       41.44       39.34     36.16 o 
   1   4  27        2.32       -4.21     23.42 o 
   2   4  27       25.08       32.57     24.79 o 
   3   4  27        8.19       -9.63     20.32 o 
   4   4  27        0.89        4.03     16.03 o 
   5   4  27       13.72       16.34     23.47 o 
   6   4  27        0.14       -1.83     33.23 o 
   1   5  27        1.81        1.30     25.23 o 
   2   5  27        0.04        7.07     23.58 o 
   3   5  27        2.30        2.04     27.58 o 
   4   5  27        7.27       15.76     24.66 o 
   5   5  27        0.01       18.40     43.86 o 
   0   6  27       23.39       29.71     52.03 o 
   1   6  27       92.44      136.23     54.23 o 
   2   6  27       12.98       28.49     43.38 o 
   3   6  27        4.64       16.70     26.67 o 
   0   0  28      374.77      333.66     95.79 o 
   1   0  28      357.15      350.16     37.87 o 
   2   0  28       46.37       60.61     23.97 o 
   3   0  28      152.57      151.63     23.86 o 
   4   0  28        1.72        1.83     30.57 o 
   5   0  28        1.99      -22.79     57.59 o 
   6   0  28        5.56        0.92     43.49 o 
   7   0  28       20.82        2.45     47.55 o 
   8   0  28        0.06       22.39     47.52 o 
   1   1  28        1.02        7.15     14.77 o 
   2   1  28      906.36      933.18     41.86 o 
   3   1  28       21.36       18.19     13.80 o 
   4   1  28       29.95       25.63     13.09 o 
   5   1  28        0.14      -12.03     23.95 o 
   6   1  28        1.89        8.59     25.37 o 
   7   1  28        2.91       59.97     45.60 o 
   8   1  28       41.53       24.30     41.98 o 
   0   2  28       48.47       48.87     32.49 o 
   1   2  28      570.95      572.66     45.21 o 
   2   2  28       32.95       27.87     19.00 o 
   3   2  28        0.42       24.23     22.62 o 
   4   2  28        0.37        2.07     18.41 o 
   5   2  28        3.20        5.73     11.19 o 
   6   2  28        6.75       39.96     31.61 o 
   7   2  28       65.34       88.89     35.87 o 
   1   3  28       32.75       21.37     24.54 o 
   2   3  28      369.24      238.37     46.93 o 
   3   3  28        0.13       14.56     21.26 o 
   4   3  28       14.05       16.22     15.87 o 
   5   3  28       42.33       36.16     22.70 o 
   6   3  28       19.91       18.44     27.23 o 
   7   3  28        2.47       -2.42     38.70 o 
   0   4  28       23.87        7.00     38.27 o 
   1   4  28      202.49      189.87     37.55 o 
   2   4  28       11.44       30.40     24.48 o 
   3   4  28        0.77       -1.68     19.30 o 
   4   4  28       81.75       44.75     22.11 o 
   5   4  28        0.89       -1.65     22.47 o 
   6   4  28        0.18        0.53     35.16 o 
   1   5  28        8.28       16.31     27.66 o 
   2   5  28       14.53       -1.94     29.81 o 
   3   5  28        1.93       37.84     29.26 o 
   4   5  28       12.99       50.52     27.12 o 
   0   6  28        8.38        3.05     62.09 o 
   1   6  28        1.34        0.49     24.18 o 
   2   6  28        3.50       10.63     24.31 o 
   1   1  29       19.25       26.37     16.54 o 
   2   1  29       38.92       52.22     18.06 o 
   3   1  29       55.07       44.52     13.95 o 
   4   1  29       30.72       32.46     12.73 o 
   5   1  29       40.65       42.80     38.20 o 
   6   1  29       13.71       30.18     26.71 o 
   7   1  29        7.65        9.95     26.20 o 
   0   2  29       69.44       68.94     34.66 o 
   1   2  29       69.01       68.18     23.03 o 
   2   2  29       99.16       72.09     20.42 o 
   3   2  29      131.90      123.82     28.47 o 
   4   2  29       17.10       35.95     18.12 o 
   5   2  29        5.62       21.48     24.08 o 
   6   2  29        1.28       -5.43     27.99 o 
   7   2  29       11.89       25.59     27.22 o 
   1   3  29       47.56       21.51     27.22 o 
   2   3  29        2.86       -3.25     20.66 o 
   3   3  29        3.75       25.45     22.25 o 
   4   3  29      113.71       99.86     32.29 o 
   5   3  29        0.73       27.22     19.51 o 
   6   3  29        2.44       -2.54     25.38 o 
   0   4  29       31.67       18.61     30.57 o 
   1   4  29       29.78       18.23     25.76 o 
   2   4  29       11.52       11.25     23.85 o 
   3   4  29        0.24       -6.87     21.52 o 
   4   4  29        0.14       22.93     20.05 o 
   5   4  29        0.60       -6.83     19.74 o 
   1   5  29       12.82       22.29     34.96 o 
   2   5  29        0.00       22.95     30.13 o 
   3   5  29        0.68        3.84     23.94 o 
   4   5  29        1.63       15.14     39.91 o 
   0   0  30     1368.25     1243.46    109.34 o 
   1   0  30       39.71       28.84     24.29 o 
   2   0  30        0.53        8.28     19.48 o 
   3   0  30        0.07        6.23     19.61 o 
   4   0  30       95.89      128.79     49.49 o 
   5   0  30       12.98       31.61     34.20 o 
   6   0  30        0.08      -73.90     55.82 o 
   7   0  30        0.41       13.35     60.40 o 
   1   1  30       71.94       62.20     20.78 o 
   2   1  30       35.99       22.16     16.39 o 
   3   1  30       13.25        9.29     12.32 o 
   4   1  30       15.17       36.27     39.75 o 
   5   1  30       15.36       43.48     40.27 o 
   6   1  30       18.77        3.11     48.63 o 
   7   1  30        9.69       -0.74     31.12 o 
   0   2  30     1700.35     1710.52    106.20 o 
   1   2  30        0.10       23.15     23.53 o 
   2   2  30       63.07       56.32     19.45 o 
   3   2  30        3.09       18.66     21.42 o 
   4   2  30        7.26        5.99     15.84 o 
   5   2  30        0.45        5.39     23.46 o 
   6   2  30        2.19       10.80     39.33 o 
   7   2  30        1.58        0.67     28.39 o 
   1   3  30       87.16       55.61     28.11 o 
   2   3  30       59.23       61.39     27.06 o 
   3   3  30        7.11        2.49     20.99 o 
   4   3  30        5.36        0.27     22.78 o 
   5   3  30       28.58       48.96     26.37 o 
   6   3  30       20.87       54.09     28.55 o 
   0   4  30       23.64       15.67     35.59 o 
   1   4  30        0.46      -12.34     26.69 o 
   2   4  30       33.84       -2.70     25.68 o 
   3   4  30       12.13       16.09     20.37 o 
   4   4  30       16.36       49.01     24.65 o 
   5   4  30        6.16       32.48     41.45 o 
   1   5  30        5.08      -42.96     37.77 o 
   2   5  30       10.92        4.76     32.04 o 
   3   5  30        0.42      -12.95     30.33 o 
   1   1  31        6.67       16.64     19.84 o 
   2   1  31        4.51       -5.68     16.21 o 
   3   1  31       53.91       37.26     13.66 o 
   4   1  31       26.25       15.77     31.16 o 
   5   1  31       59.01       75.31     32.75 o 
   6   1  31        0.40        4.63     31.97 o 
   0   2  31       44.29       40.99     36.64 o 
   1   2  31       37.62       51.63     22.95 o 
   2   2  31      178.44      156.85     26.24 o 
   3   2  31       36.26       30.88     22.09 o 
   4   2  31        9.60       31.66     21.50 o 
   5   2  31        0.07      -14.82     29.74 o 
   6   2  31        8.60       -9.62     40.14 o 
   1   3  31        0.60        9.89     23.32 o 
   2   3  31       35.77       26.60     25.16 o 
   3   3  31       31.95       10.43     24.92 o 
   4   3  31       19.75       20.76     23.27 o 
   5   3  31        2.38       -1.06     24.84 o 
   0   4  31       79.61       63.04     45.71 o 
   1   4  31       37.85       35.79     27.92 o 
   2   4  31      118.54       89.29     32.35 o 
   3   4  31       46.47       45.93     24.40 o 
   4   4  31        2.27       31.27     23.19 o 
   1   5  31       11.96      -22.33     27.57 o 
   0   0  32       55.68       48.72     36.75 o 
   1   0  32        3.57        1.62     19.91 o 
   2   0  32        1.19        3.28     22.53 o 
   3   0  32      171.87      189.75     35.86 o 
   4   0  32        0.33       15.87     47.16 o 
   5   0  32       13.49       41.09     69.43 o 
   6   0  32        0.21       -4.50     46.46 o 
   1   1  32        0.58        4.05     17.44 o 
   2   1  32       37.27       10.62     16.92 o 
   3   1  32        6.25       -3.35     15.27 o 
   4   1  32        1.76        8.28     25.08 o 
   5   1  32       50.46       99.74     37.65 o 
   6   1  32        0.90      -13.20     32.98 o 
   0   2  32      134.27      104.42     41.44 o 
   1   2  32        0.52        7.84     18.98 o 
   2   2  32        5.46        2.52     18.98 o 
   3   2  32       75.88       87.84     22.65 o 
   4   2  32        7.23        8.15     32.37 o 
   5   2  32        0.90       16.98     27.53 o 
   1   3  32        1.77       21.77     25.33 o 
   2   3  32      107.28       80.29     27.58 o 
   3   3  32        0.03       33.79     31.44 o 
   4   3  32        5.19      -10.88     30.97 o 
   0   4  32       40.63       34.95     39.04 o 
   1   4  32       18.06       36.76     28.80 o 
   2   4  32        2.23       -9.08     28.46 o 
   3   4  32       10.81       18.93     24.76 o 
   1   1  33        0.74       -0.82     15.32 o 
   2   1  33        1.34       -2.35     17.02 o 
   3   1  33        4.38       13.00     16.59 o 
   4   1  33        0.27      -16.09     25.18 o 
   5   1  33       17.64       56.19     31.75 o 
   0   2  33       17.44       71.14     34.80 o 
   1   2  33        0.37       14.29     19.32 o 
   2   2  33        3.13       18.14     17.56 o 
   3   2  33       18.61       13.92     19.57 o 
   4   2  33        1.03       22.34     34.34 o 
   5   2  33        2.89       25.77     31.96 o 
   1   3  33        1.38       14.21     25.20 o 
   2   3  33       48.95       51.22     26.51 o 
   3   3  33       24.54       22.62     31.27 o 
   4   3  33        1.57       18.00     41.42 o 
   0   4  33       28.25       50.09     39.86 o 
   1   4  33       32.11       69.72     32.56 o 
   0   0  34       72.24      118.31     44.52 o 
   1   0  34        0.72       -5.55     26.43 o 
   2   0  34       25.66       18.15     23.96 o 
   3   0  34      132.51      116.71     53.41 o 
   4   0  34       13.03       49.37     38.69 o 
   1   1  34       60.68       79.13     20.11 o 
   2   1  34        3.63       -0.34     13.27 o 
   3   1  34       19.04       27.16     31.31 o 
   4   1  34        0.94        3.92     25.16 o 
   0   2  34       12.79       51.89     34.94 o 
   1   2  34        3.11        5.47     17.75 o 
   2   2  34        0.07        8.13     18.62 o 
   3   2  34       16.89       20.36     35.61 o 
   4   2  34       30.43       56.10     43.83 o 
   1   3  34       11.54       25.51     23.47 o 
   2   3  34        2.09        1.10     23.15 o 
   1   1  35        1.53        0.85     19.00 o 
   2   1  35        1.73        7.08     19.17 o 
   3   1  35        0.00       13.82     27.87 o 
   0   2  35        2.80       15.36     24.66 o 
   1   2  35        2.95       24.26     19.28 o 
   2   2  35       53.81       42.44     18.41 o 
   0   0  36        0.05       40.15     77.19 o 
   1   0  36        0.90       29.69     27.12 o 
   2   0  36       19.65       25.65     47.65 o 
   1   1  36       54.73       59.94     19.85 o 
   2   1  36        1.29       -3.23     28.30 o 
                                                 
